# Supplementary material for: Knowledge, attitudes and sexual behavior concerning AIDS among college students in Guangzhou, China: a cross-sectional questionnaire survey
Source: Front Public Health. 2025 May 20;13:1595827. doi: 10.3389/fpubh.2025.1595827 (PMC12130050; doi:10.3389/fpubh.2025.1595827)
Supplement: Supplementary file 1 [file Data_Sheet_1.xlsx]

## Sheet: sheet 1
序号	1、您的年龄（周岁）：	2、您的性别：	3、民族	4、你就读哪所学校	学校分类	5、目前读	6、年级	7、您的专业类别：	7、您的专业类别：	8、你多数时间的住宿方式是：	9、家庭居住地：		10、您的家庭状况：	11、您的月平均生活费是（元）：			12、您是否来自港澳台	13、如是，您来自	14、艾滋病知识掌握情况—艾滋病是一种不可治愈的严重传染病吗？		14、目前我国青年学生中艾滋病流行呈快速增长趋势，主要传播方式为男性同性性行为，其次为异性性行为，是吗？		14、通过外表可以判断一个人是否感染了艾滋病吗？		14、日常生活和学习接触会感染艾滋病吗？		14、坚持正确使用安全套可以减少感染和传播艾滋病的风险吗？		14、使用新型毒品（如冰毒、摇头丸、K粉等）会增加感染艾滋病的风险吗？		14、发生高危行为后（共用针具吸毒/不安全性行为等），应主动寻求艾滋病检测与咨询吗？		14、艾滋病病毒感染者的结婚/就业/入学等权益受我国法律保护吗？		15、你认为性行为应该发生在：		16、你个人对性的认识：	17、你对发生性行为的看法：	18、你认为自己会接受“一夜情”或上网“约炮”吗？	19、你如何看待同时有多个性伴？	20、你对同性恋/同性性行为有何看法？	21、你认为与异性发生性行为会有什么后果吗？	22、你认为自己是否有感染艾滋病的风险？	23、如果发生性行为，你是否会使用安全套/避孕套？	24、你认为安全套有什么用？(避免怀孕)	24、(预防艾滋病及其他性传播疾病)	24、(保持清洁)	24、(不知道 / 不了解)	25、你认为自己有性方面的需求吗？
1	2	2	1	1	2	1	1	6	2	1	1		1	2			2		1	1	1	1	2	1	2	1	1	1	1	1	1	1	1	1	4		4	3	2	2	1	3	2	1	1	1	1	0	1
2	2	1	1	1	2	1	1	1	8	1	1		1	2			2		2	0	1	1	2	1	2	1	1	1	1	1	1	1	1	1	1		1	1	1	1	1	3	1	1	1	0	0	0	1
3	3	1	1	1	2	1	2	1	8	1	1		1	3			1	3	2	0	1	1	2	1	3	0	1	1	2	0	1	1	1	1	4		1	1	2	2	1	3	2	1	1	1	1	0	2
4	6	2	1	1	2	1	3	1	8	1	1		1	3			2		1	1	1	1	1	0	2	1	1	1	1	1	1	1	1	1	1		1	3	3	2	2	1	2	1	1	1	1	0	2
5	2	2	2	1	2	1	1	5	5	1	1		1	4			2		2	0	2	0	1	0	1	0	2	0	2	0	2	0	2	0	3		3	1	1	1	1	4	1	2	0	0	0	1	3
6	2	1	1	1	2	3	4	1	8	1	3		1	1			2		3	0	3	0	3	0	3	0	3	0	3	0	3	0	3	0	1		1	1	1	1	3	3	2	2	1	1	1	0	3
7	1	2	1	1	2	1	1	1	8	2	1		1	4			2		1	1	1	1	2	1	2	1	1	1	1	1	1	1	1	1	4		1	1	1	1	1	4	1	2	1	1	1	0	3
8	2	1	1	1	2	1	1	7	3	1	3		1	2			2		1	1	1	1	1	0	1	0	1	1	1	1	1	1	1	1	4		2	1	1	1	1	3	2	1	1	1	1	0	3
9	5	1	2	1	2	2	2	3	7	1	1		3	3			2		1	1	2	0	2	1	2	1	1	1	1	1	1	1	1	1	4		1	1	2	3	3	4	1	1	0	1	0	0	3
10	5	2	1	1	2	1	4	10	6	1	1		1	3			2		1	1	1	1	3	0	2	1	1	1	1	1	1	1	3	0	4		3	3	2	2	1	3	2	1	1	1	1	0	1
11	3	2	1	1	2	3	1	1	8	1	1		1	4			2		1	1	1	1	1	0	1	0	1	1	1	1	1	1	1	1	4		1	1	3	3	3	5	1	1	1	1	1	0	1
12	7	1	1	1	2	2	2	2	10	1	1		1	1			2		1	1	2	0	2	1	2	1	1	1	1	1	1	1	1	1	4		1	2	3	2	2	3	2	1	1	1	1	0	3
13	3	1	1	1	2	1	1	1	8	1	1		3	2			2		1	1	2	0	2	1	2	1	1	1	2	0	1	1	1	1	2		2	1	1	1	1	4	1	2	0	0	0	1	3
14	2	1	1	1	2	1	1	3	7	1	3		1	1			2		1	1	1	1	2	1	2	1	1	1	1	1	1	1	1	1	4		4	3	3	3	3	3	2	3	0	0	0	1	1
15	2	2	1	1	2	1	1	3	7	1	3		1	2			2		1	1	1	1	3	0	2	1	1	1	1	1	1	1	1	1	4		1	3	2	2	1	3	2	1	1	1	1	0	2
16	7	2	1	1	2	2	2	2	10	1	2		1	2			2		1	1	1	1	2	1	2	1	1	1	3	0	1	1	1	1	4		1	1	3	2	1	3	2	3	1	1	1	0	2
17	2	2	2	1	2	3	4	12	9	2	3		4	3			1	3	3	0	3	0	3	0	3	0	3	0	3	0	3	0	3	0	5		4	3	3	3	3	5	1	2	0	0	1	0	3
18	2	1	1	1	2	1	1	2	10	1	1		1	2			2		1	1	2	0	2	1	2	1	1	1	1	1	1	1	3	0	4		3	2	2	2	1	3	2	1	1	1	1	0	2
19	2	1	1	1	2	3	4	1	8	1	1		1	4			2		1	1	1	1	1	0	2	1	1	1	1	1	1	1	1	1	1		1	1	2	2	2	3	2	1	1	1	1	0	2
20	5	2	1	1	2	3	3	11	11	1	1		1	3			2		2	0	1	1	2	1	2	1	1	1	1	1	1	1	1	1	1		1	1	3	2	2	4	2	1	1	1	1	0	3
21	3	1	1	1	2	1	1	1	8	1	1		1	3			2		1	1	1	1	2	1	2	1	1	1	1	1	1	1	1	1	4		1	1	1	3	2	3	2	1	1	1	1	0	2
22	7	2	1	1	2	2	2	2	10	2	1		3	3			2		2	0	1	1	2	1	2	1	1	1	2	0	1	1	1	1	4		1	1	1	2	1	3	1	1	1	1	1	0	3
23	1	2	1	1	2	3	4	11	11	1	3		3	1			2		3	0	3	0	3	0	3	0	3	0	3	0	3	0	3	0	5		4	1	1	3	3	5	2	3	0	0	0	1	1
24	5	1	1	1	2	3	3	11	11	1	1		1	3			2		2	0	1	1	2	1	2	1	1	1	1	1	1	1	1	1	1		1	1	3	2	2	4	2	1	1	1	1	0	3
25	3	1	1	1	2	1	1	1	8	1	3		1	2			2		1	1	1	1	2	1	2	1	1	1	1	1	1	1	1	1	1		1	1	2	2	2	3	2	1	1	1	1	0	2
26	3	1	1	1	2	1	2	3	7	1	1		1	3			2		2	0	1	1	2	1	2	1	1	1	1	1	1	1	1	1	1		1	3	3	2	2	3	2	1	1	1	1	0	1
27	3	2	1	1	2	1	2	3	7	1	1		1	2			2		1	1	1	1	2	1	2	1	1	1	1	1	1	1	1	1	4		3	3	2	2	1	3	1	1	1	1	1	0	2
28	3	2	1	1	2	1	2	3	7	1	1		1	2			2		1	1	1	1	2	1	2	1	1	1	2	0	1	1	3	0	1		1	2	2	2	1	3	2	1	1	1	1	0	1
29	4	2	1	1	2	1	4	5	5	1	1		1	3			2		3	0	1	1	2	1	2	1	1	1	1	1	1	1	3	0	5		1	3	3	2	3	3	1	1	1	1	1	0	1
30	5	1	1	1	2	1	4	1	8	1	1		1	3			2		2	0	1	1	2	1	2	1	1	1	1	1	1	1	1	1	4		1	2	2	2	1	3	2	1	1	1	1	0	2
31	5	2	1	1	2	1	4	5	5	1	1		1	2			2		1	1	1	1	2	1	2	1	1	1	1	1	1	1	1	1	4		1	2	3	2	1	3	2	1	1	1	1	0	2
32	6	2	2	1	2	1	4	1	8	1	2		1	2			2		1	1	1	1	3	0	2	1	1	1	1	1	1	1	1	1	1		1	3	3	2	3	3	2	1	1	1	1	0	2
33	5	2	1	1	2	1	4	1	8	1	1		1	2			2		1	1	1	1	2	1	2	1	1	1	1	1	1	1	1	1	1		1	3	2	2	2	3	2	1	1	1	1	0	1
34	5	2	1	1	2	1	4	1	8	1	1		1	3			2		1	1	1	1	2	1	2	1	1	1	1	1	1	1	1	1	4		1	1	2	2	1	3	2	1	1	1	1	0	2
35	6	2	2	1	2	1	4	5	5	1	2		1	3			2		1	1	1	1	2	1	2	1	1	1	2	0	1	1	1	1	4		1	2	2	2	1	3	2	1	1	1	1	0	2
36	5	2	1	1	2	1	4	5	5	1	1		1	3			2		1	1	1	1	2	1	2	1	1	1	1	1	1	1	1	1	4		3	1	2	2	1	3	2	1	1	1	1	0	2
37	4	2	1	1	2	1	3	3	7	1	1		1	2			2		1	1	1	1	2	1	2	1	1	1	1	1	1	1	1	1	4		3	3	3	2	1	3	2	1	1	1	1	0	2
38	2	2	1	1	2	1	2	3	7	1	2		1	2			2		1	1	1	1	2	1	2	1	1	1	2	0	1	1	1	1	4		1	2	3	2	1	3	2	1	1	1	1	0	2
39	3	2	1	1	2	1	2	1	8	1	3		1	2			2		1	1	1	1	2	1	2	1	1	1	1	1	1	1	1	1	1		1	2	3	2	2	3	2	1	1	1	1	0	1
40	7	2	1	1	2	1	4	3	7	1	1		1	3			2		1	1	1	1	2	1	2	1	1	1	1	1	1	1	1	1	1		1	1	3	2	2	3	2	1	1	1	1	0	2
41	3	1	1	1	2	1	2	1	8	1	1		1	2			2		1	1	1	1	2	1	2	1	1	1	1	1	1	1	1	1	4		3	1	2	2	3	3	2	1	1	1	1	0	1
42	3	1	1	1	2	1	2	1	8	1	3		1	2			2		1	1	1	1	2	1	2	1	1	1	1	1	1	1	1	1	1		1	1	2	2	1	3	2	1	1	1	1	0	2
43	6	1	2	1	2	1	4	1	8	1	2		1	2			2		2	0	1	1	2	1	2	1	1	1	1	1	1	1	1	1	1		1	2	3	2	2	3	2	1	1	1	1	0	2
44	3	2	1	1	2	1	2	1	8	1	1		1	3			2		1	1	1	1	2	1	2	1	1	1	1	1	1	1	1	1	4		1	3	3	2	1	3	2	1	1	1	1	0	1
45	5	2	1	1	2	1	4	1	8	1	1		1	2			2		1	1	1	1	2	1	2	1	1	1	2	0	1	1	1	1	1		1	3	3	2	2	3	2	1	1	1	1	0	2
46	4	2	1	1	2	1	3	3	7	1	3		1	2			2		1	1	1	1	2	1	2	1	1	1	1	1	1	1	3	0	4		1	3	3	2	3	3	2	1	1	1	1	0	1
47	4	1	1	1	2	1	3	1	8	1	2		1	2			2		3	0	1	1	2	1	2	1	1	1	1	1	1	1	1	1	1		1	1	3	2	2	3	1	1	1	1	1	0	2
48	3	2	1	1	2	1	2	1	8	1	1		1	4			2		1	1	1	1	2	1	2	1	1	1	1	1	1	1	1	1	4		1	3	3	2	1	3	2	3	1	1	1	0	1
49	4	1	2	1	2	1	3	3	7	1	1		1	2			2		1	1	1	1	2	1	2	1	1	1	1	1	1	1	1	1	4		2	1	2	2	1	3	2	1	1	1	0	0	2
50	4	2	1	1	2	1	3	3	7	1	1		1	2			2		2	0	1	1	2	1	2	1	1	1	1	1	1	1	1	1	1		1	1	3	2	3	3	2	1	1	1	1	0	1
51	3	2	2	1	2	1	2	1	8	1	2		3	3			2		1	1	1	1	2	1	2	1	1	1	1	1	1	1	1	1	1		1	2	3	2	2	3	2	1	1	1	1	0	2
52	3	2	1	1	2	1	2	1	8	1	1		1	2			2		2	0	2	0	2	1	2	1	1	1	1	1	1	1	1	1	4		1	1	3	2	3	3	1	1	1	1	1	0	2
53	5	1	1	1	2	1	4	3	7	1	1		1	3			2		1	1	1	1	2	1	2	1	1	1	1	1	1	1	1	1	1		1	2	3	2	2	3	2	1	1	1	1	0	2
54	5	1	1	1	2	1	4	1	8	1	1		1	3			2		1	1	1	1	2	1	2	1	1	1	1	1	1	1	1	1	4		1	1	3	2	2	3	2	1	1	1	1	0	2
55	3	2	1	1	2	1	2	1	8	1	3		1	2			2		1	1	3	0	2	1	2	1	1	1	1	1	1	1	3	0	4		1	3	2	2	3	3	2	1	1	1	1	0	2
56	4	1	1	1	2	1	3	3	7	1	1		1	3			2		1	1	2	0	2	1	2	1	1	1	1	1	1	1	1	1	4		3	1	2	3	1	3	2	1	1	1	1	0	2
57	4	1	1	1	2	1	3	1	8	1	1		1	2			2		1	1	1	1	2	1	2	1	1	1	1	1	1	1	1	1	1		1	3	3	2	1	3	2	3	1	1	1	0	1
58	5	2	1	1	2	1	4	1	8	1	1		1	2			2		1	1	1	1	2	1	2	1	1	1	1	1	1	1	1	1	4		1	2	3	2	1	3	2	1	1	1	1	0	1
59	7	2	1	1	2	3	4	5	5	2	1		1	4			2		2	0	2	0	2	1	2	1	1	1	1	1	1	1	1	1	4		1	1	2	1	1	3	2	3	1	1	1	0	2
60	3	2	1	1	2	1	2	1	8	1	2		1	2			2		1	1	1	1	2	1	2	1	1	1	1	1	1	1	1	1	4		1	3	3	2	1	3	2	1	1	1	0	0	1
61	6	2	1	1	2	3	1	1	8	1	1		1	4			2		1	1	1	1	2	1	2	1	1	1	1	1	1	1	1	1	4		1	1	3	2	1	3	2	1	1	1	1	0	2
62	6	1	1	1	2	2	3	3	7	1	1		1	2			2		2	0	1	1	2	1	2	1	1	1	3	0	1	1	1	1	1		1	3	3	2	3	3	2	1	1	1	1	0	3
63	6	2	1	1	2	2	1	3	7	1	1		1	3			2		1	1	1	1	2	1	2	1	1	1	1	1	1	1	1	1	1		1	1	3	2	2	3	2	1	1	1	1	0	2
64	6	2	1	1	2	2	1	1	8	1	2		1	2			2		1	1	1	1	2	1	2	1	1	1	1	1	1	1	1	1	4		1	3	3	2	3	3	2	1	1	1	1	0	2
65	4	1	2	1	2	1	2	3	7	1	3		1	2			2		1	1	1	1	2	1	2	1	1	1	1	1	1	1	1	1	1		1	2	3	2	3	3	2	1	1	1	1	0	2
66	4	1	1	1	2	1	3	1	8	1	2		1	2			2		1	1	1	1	2	1	2	1	1	1	1	1	1	1	1	1	1		1	1	3	2	3	3	1	1	1	1	1	0	2
67	3	2	1	1	2	1	2	3	7	1	1		1	3			2		2	0	1	1	2	1	2	1	1	1	1	1	1	1	1	1	4		3	1	3	2	1	3	2	1	1	1	1	0	2
68	7	2	1	1	2	2	1	3	7	1	1		1	4			2		1	1	1	1	2	1	2	1	1	1	2	0	1	1	1	1	4		4	1	1	1	1	3	2	3	1	1	1	0	2
69	4	2	1	1	2	1	2	3	7	1	2		1	2			2		1	1	1	1	2	1	2	1	1	1	1	1	1	1	1	1	1		1	2	3	2	3	3	2	3	1	1	0	0	2
70	6	1	2	1	2	2	1	1	8	1	2		1	3			2		1	1	1	1	2	1	2	1	1	1	1	1	1	1	1	1	4		1	1	2	1	3	3	2	1	1	1	1	0	1
71	6	1	1	1	2	1	2	1	8	2	1		1	4			2		2	0	1	1	2	1	2	1	1	1	1	1	1	1	1	1	1		1	1	3	2	2	3	2	1	1	1	1	0	3
72	3	2	1	1	2	1	2	1	8	1	1		1	4			2		1	1	1	1	2	1	2	1	1	1	1	1	1	1	3	0	4		4	1	2	2	1	3	2	1	0	1	0	0	2
73	4	2	1	1	2	1	3	1	8	1	1		1	2			2		1	1	1	1	2	1	2	1	1	1	1	1	1	1	1	1	1		1	3	2	3	3	3	2	1	1	1	1	0	2
74	7	2	2	1	2	2	3	1	8	1	2		1	2			2		1	1	1	1	2	1	2	1	1	1	1	1	1	1	1	1	1		1	1	3	2	2	3	2	1	1	1	1	0	2
75	6	1	1	1	2	2	1	3	7	1	1		1	1			2		2	0	1	1	2	1	2	1	1	1	1	1	1	1	1	1	1		1	1	3	2	2	3	2	1	1	1	1	0	1
76	5	2	2	1	2	1	3	1	8	1	1		1	3			2		1	1	1	1	2	1	2	1	1	1	1	1	1	1	1	1	1		1	3	2	2	3	3	2	1	1	1	1	0	1
77	6	2	1	1	2	2	1	1	8	1	3		1	2			2		1	1	1	1	2	1	2	1	1	1	3	0	1	1	1	1	4		1	1	3	2	1	3	2	1	1	1	1	0	2
78	4	1	2	1	2	1	3	1	8	1	1		1	2			2		1	1	1	1	2	1	2	1	1	1	1	1	1	1	1	1	1		1	1	3	2	2	3	2	1	1	0	0	0	2
79	6	1	1	1	2	2	1	1	8	1	3		1	2			2		1	1	1	1	2	1	2	1	1	1	1	1	1	1	3	0	1		1	1	2	1	3	3	2	1	1	1	1	0	2
80	4	1	2	1	2	1	3	1	8	1	1		2	4			2		1	1	1	1	2	1	1	0	1	1	1	1	1	1	1	1	4		1	1	1	1	1	3	2	1	1	1	1	0	3
81	7	2	1	1	2	3	3	1	8	1	1		2	3			2		1	1	1	1	3	0	2	1	1	1	1	1	1	1	1	1	1		1	1	3	2	3	1	2	1	1	1	1	0	2
82	5	2	1	1	2	1	4	5	5	1	1		1	2			2		2	0	1	1	2	1	2	1	1	1	1	1	1	1	1	1	1		1	3	3	2	3	3	2	1	1	1	1	0	1
83	4	1	1	1	2	1	3	1	8	1	1		1	2			2		1	1	1	1	2	1	2	1	1	1	1	1	1	1	1	1	4		1	1	3	2	3	3	1	1	1	1	1	0	2
84	5	2	1	1	2	1	3	1	8	1	1		1	2			2		1	1	1	1	2	1	2	1	1	1	1	1	1	1	1	1	4		1	2	2	3	1	3	1	1	1	1	1	0	1
85	7	2	1	1	2	2	1	1	8	1	1		1	2			2		1	1	1	1	2	1	2	1	1	1	1	1	1	1	1	1	4		3	1	3	2	1	3	2	1	1	1	1	0	2
86	7	1	1	1	2	2	4	1	8	1	3		1	2			2		1	1	1	1	2	1	2	1	1	1	1	1	1	1	1	1	1		1	3	3	2	3	1	2	2	1	1	1	0	2
87	4	2	1	1	2	1	3	3	7	1	1		1	4			2		1	1	1	1	2	1	2	1	1	1	2	0	1	1	1	1	4		1	2	3	2	1	3	2	1	1	1	1	0	1
88	3	2	1	1	2	1	2	1	8	1	2		1	2			2		1	1	1	1	2	1	2	1	1	1	1	1	1	1	1	1	4		1	1	2	1	1	3	2	1	1	1	1	0	2
89	4	1	1	1	2	1	3	1	8	1	1		1	2			2		1	1	1	1	2	1	2	1	1	1	1	1	1	1	1	1	1		1	1	3	2	2	3	2	1	1	1	1	0	2
90	3	1	1	1	2	1	2	1	8	1	1		1	2			2		2	0	1	1	2	1	2	1	1	1	1	1	1	1	1	1	4		1	3	2	2	1	3	2	1	1	1	1	0	3
91	6	1	1	1	2	2	1	1	8	1	1		1	3			2		1	1	1	1	1	0	2	1	1	1	1	1	1	1	1	1	1		1	3	3	3	1	3	2	1	1	1	1	0	2
92	4	2	2	1	2	1	3	3	7	1	1		2	3			2		1	1	1	1	2	1	2	1	1	1	1	1	1	1	1	1	1		1	3	3	2	1	2	2	1	1	1	1	0	1
93	7	2	1	1	2	3	2	3	7	2	1		1	4			2		2	0	1	1	2	1	2	1	1	1	1	1	1	1	1	1	4		1	1	2	2	1	3	2	1	1	1	1	0	3
94	7	1	1	1	2	3	1	1	8	1	2		1	2			2		1	1	1	1	2	1	2	1	1	1	1	1	1	1	1	1	4		4	3	3	2	1	3	2	1	1	1	1	0	2
95	4	2	1	1	2	1	3	1	8	1	1		1	3			2		1	1	1	1	2	1	2	1	1	1	1	1	1	1	1	1	4		1	2	3	3	1	3	2	1	1	1	1	0	2
96	3	2	1	1	2	1	2	1	8	1	1		1	3			2		1	1	1	1	2	1	2	1	1	1	1	1	1	1	1	1	1		1	3	3	3	2	3	2	1	1	1	1	0	2
97	7	2	1	1	2	2	1	1	8	1	3		1	2			2		1	1	1	1	2	1	2	1	1	1	1	1	1	1	1	1	5		1	1	3	2	3	3	2	1	1	1	1	0	2
98	7	2	1	1	2	2	1	8	4	1	3		1	2			2		2	0	1	1	2	1	2	1	1	1	1	1	1	1	1	1	4		1	3	3	2	1	3	2	1	1	1	0	0	2
99	7	2	1	1	2	3	4	3	7	1	3		1	2			2		1	1	1	1	2	1	2	1	1	1	1	1	1	1	1	1	4		1	1	2	2	1	3	2	1	1	1	1	0	2
100	7	2	1	1	2	2	2	3	7	1	1		1	3			2		2	0	2	0	2	1	2	1	1	1	1	1	1	1	1	1	4		1	1	2	2	1	3	2	1	1	1	1	0	2
101	4	1	2	1	2	1	3	1	8	1	2		1	2			2		2	0	1	1	2	1	2	1	1	1	1	1	1	1	1	1	1		1	3	3	2	3	3	2	1	1	1	1	0	1
102	7	2	1	1	2	3	1	1	8	1	2		1	4			2		1	1	1	1	2	1	2	1	1	1	3	0	1	1	1	1	1		1	1	3	2	3	3	2	1	1	1	1	0	2
103	3	1	2	1	2	1	2	1	8	1	3		1	2			2		2	0	2	0	2	1	2	1	1	1	2	0	1	1	1	1	4		1	3	2	2	1	3	2	1	1	1	1	0	1
104	7	2	1	1	2	2	1	3	7	1	2		1	2			2		1	1	1	1	2	1	2	1	1	1	1	1	1	1	1	1	4		1	2	2	2	1	3	2	1	1	1	1	0	2
105	3	2	2	1	2	1	2	1	8	1	1		3	2			2		1	1	1	1	2	1	2	1	1	1	1	1	1	1	1	1	4		1	3	3	2	3	3	2	1	1	1	1	0	2
106	4	1	1	1	2	1	3	1	8	1	1		1	3			2		1	1	1	1	2	1	2	1	1	1	1	1	1	1	1	1	1		1	2	3	2	2	3	2	1	1	1	1	0	2
107	7	2	1	1	2	2	3	1	8	1	1		1	3			2		1	1	1	1	2	1	2	1	1	1	1	1	1	1	1	1	1		1	1	3	2	3	3	2	1	1	1	1	0	3
108	4	2	1	1	2	1	3	1	8	1	1		1	2			2		2	0	1	1	2	1	2	1	1	1	1	1	1	1	1	1	4		4	3	2	3	3	3	2	1	1	1	1	0	1
109	7	2	1	1	2	3	4	1	8	2	1		1	2			2		1	1	1	1	2	1	2	1	1	1	3	0	1	1	1	1	1		1	3	3	2	2	3	2	1	1	1	1	0	2
110	7	2	1	1	2	2	2	8	4	1	1		1	2			2		1	1	1	1	2	1	2	1	1	1	1	1	1	1	1	1	4		3	1	2	2	1	3	2	1	1	1	1	0	2
111	7	2	1	1	2	3	1	1	8	1	1		1	4			2		1	1	1	1	2	1	2	1	1	1	1	1	1	1	1	1	4		1	3	2	2	1	3	2	1	1	1	1	0	2
112	7	1	1	1	2	3	4	1	8	1	3		1	3			2		1	1	1	1	2	1	2	1	1	1	1	1	1	1	3	0	1		1	3	3	2	3	3	2	1	1	1	1	0	2
113	7	1	1	1	2	3	2	3	7	1	1		1	4			2		1	1	1	1	2	1	2	1	1	1	1	1	1	1	1	1	4		1	1	2	2	1	3	2	1	1	1	1	0	3
114	6	1	1	1	2	1	4	2	10	1	1		1	2			2		1	1	1	1	2	1	2	1	1	1	1	1	1	1	1	1	4		1	1	3	2	2	3	2	1	1	1	1	0	1
115	4	2	1	1	2	1	3	3	7	1	1		1	3			2		1	1	1	1	2	1	2	1	1	1	1	1	1	1	1	1	1		1	2	3	2	1	3	2	1	1	1	1	0	2
116	3	2	1	1	2	1	2	3	7	1	1		1	3			2		1	1	1	1	2	1	2	1	1	1	1	1	1	1	3	0	4		1	3	3	2	1	3	2	1	1	1	0	0	1
117	4	2	1	1	2	1	3	3	7	1	1		1	3			2		1	1	1	1	2	1	2	1	1	1	2	0	1	1	1	1	4		3	1	3	2	1	3	2	1	1	1	1	0	2
118	4	2	1	1	2	1	3	3	7	1	1		1	4			2		2	0	2	0	2	1	2	1	1	1	1	1	1	1	1	1	4		1	1	2	2	1	3	2	1	1	1	1	0	2
119	7	2	1	1	2	3	4	1	8	2	1		1	4			2		1	1	1	1	2	1	2	1	1	1	1	1	1	1	1	1	1		1	1	3	2	2	3	2	1	1	1	1	0	1
120	4	2	1	1	2	1	3	1	8	1	1		1	3			2		1	1	1	1	2	1	2	1	1	1	1	1	1	1	1	1	4		3	2	2	2	1	3	2	1	1	1	0	0	2
121	3	2	1	1	2	1	3	1	8	1	3		1	1			2		2	0	1	1	2	1	2	1	1	1	1	1	1	1	1	1	1		1	2	3	2	1	3	2	1	1	1	1	0	2
122	5	1	1	1	2	2	1	1	8	1	1		1	3			2		1	1	2	0	2	1	2	1	1	1	1	1	1	1	1	1	4		1	2	3	2	2	3	2	1	1	1	1	0	2
123	7	1	1	1	2	2	3	1	8	2	1		1	4			2		2	0	1	1	2	1	2	1	1	1	2	0	1	1	1	1	4		1	1	2	2	1	3	2	1	1	1	1	0	2
124	7	2	1	1	2	2	1	3	7	1	3		1	2			2		1	1	1	1	2	1	2	1	1	1	1	1	1	1	1	1	4		1	1	3	2	1	3	2	1	1	1	1	0	2
125	7	1	1	1	2	3	4	1	8	1	1		1	4			2		1	1	3	0	2	1	2	1	1	1	3	0	1	1	1	1	4		1	1	3	2	1	3	2	1	1	1	1	0	3
126	3	2	1	1	2	1	2	1	8	1	3		3	2			2		1	1	3	0	2	1	2	1	1	1	1	1	1	1	1	1	1		1	1	2	3	2	3	2	1	1	1	1	0	1
127	3	2	1	1	2	1	2	1	8	1	2		1	3			2		1	1	1	1	2	1	2	1	1	1	1	1	1	1	1	1	4		4	3	2	2	1	3	2	1	1	1	1	0	1
128	5	2	1	1	2	1	4	5	5	1	1		1	3			1	3	1	1	2	0	2	1	2	1	1	1	1	1	1	1	1	1	4		4	1	3	2	1	3	2	1	1	1	1	0	2
129	4	2	1	1	2	1	2	1	8	1	3		1	2			2		1	1	1	1	2	1	2	1	1	1	3	0	1	1	3	0	4		3	1	3	2	1	3	2	1	1	1	1	0	2
130	4	1	1	1	2	1	3	3	7	1	2		1	3			2		2	0	1	1	2	1	2	1	1	1	1	1	1	1	1	1	4		4	3	3	2	3	3	2	1	1	1	1	0	1
131	3	2	1	1	2	1	2	1	8	1	1		1	2			2		1	1	1	1	2	1	2	1	1	1	1	1	1	1	1	1	1		1	2	3	2	3	3	2	1	1	1	0	0	1
132	3	2	1	1	2	1	2	1	8	1	1		1	2			2		2	0	2	0	2	1	2	1	1	1	1	1	1	1	1	1	1		1	2	2	1	2	3	2	1	1	1	1	0	2
133	7	2	2	1	2	2	2	8	4	1	1		1	4			2		1	1	1	1	2	1	2	1	2	0	1	1	1	1	1	1	4		1	1	3	3	1	3	2	1	1	0	1	0	1
134	3	2	2	1	2	1	2	1	8	1	1		1	2			2		1	1	1	1	2	1	2	1	1	1	1	1	1	1	1	1	4		4	3	3	2	1	3	1	1	0	1	1	0	2
135	3	1	1	1	2	1	2	1	8	1	1		1	2			2		1	1	1	1	2	1	2	1	1	1	1	1	1	1	1	1	1		1	2	3	2	3	3	2	1	1	1	1	0	1
136	4	1	1	1	2	1	3	1	8	1	1		1	2			2		2	0	1	1	2	1	2	1	1	1	1	1	1	1	1	1	4		1	3	2	2	2	3	1	1	1	1	1	0	2
137	5	2	1	1	2	1	4	3	7	1	1		1	2			2		1	1	1	1	2	1	2	1	1	1	1	1	1	1	1	1	4		3	1	3	2	1	3	2	1	1	1	1	0	2
138	3	2	1	1	2	1	3	1	8	1	1		1	3			2		1	1	1	1	2	1	2	1	1	1	1	1	1	1	1	1	4		1	1	2	1	1	3	1	1	1	1	1	0	3
139	4	2	1	1	2	1	2	1	8	1	1		1	2			2		1	1	1	1	2	1	2	1	1	1	1	1	1	1	1	1	4		3	1	2	1	1	3	2	1	1	1	1	0	2
140	6	1	1	1	2	3	1	3	7	1	1		1	4			2		1	1	1	1	2	1	2	1	1	1	1	1	1	1	1	1	1		1	2	3	2	2	3	2	1	1	1	1	0	2
141	3	2	1	1	2	1	2	3	7	1	1		1	1			2		2	0	1	1	2	1	2	1	1	1	1	1	1	1	1	1	4		1	1	2	3	1	3	2	1	1	1	1	0	2
142	3	1	1	1	2	1	2	1	8	1	2		1	3			2		1	1	1	1	2	1	2	1	1	1	1	1	1	1	1	1	1		1	3	3	2	3	3	2	1	1	1	1	0	1
143	4	1	1	1	2	1	3	1	8	1	2		1	2			2		1	1	1	1	2	1	2	1	1	1	1	1	1	1	1	1	1		3	2	2	2	1	3	2	1	1	1	1	0	2
144	3	2	1	1	2	1	3	3	7	1	1		1	4			1	2	1	1	1	1	2	1	2	1	1	1	1	1	1	1	3	0	4		1	1	2	2	1	3	2	1	1	1	0	0	2
145	7	2	1	1	2	3	4	1	8	1	1		1	2			2		1	1	1	1	2	1	2	1	1	1	1	1	1	1	3	0	1		1	1	2	2	1	3	2	1	1	1	1	0	3
146	7	2	1	1	2	2	2	1	8	1	3		1	2			2		1	1	1	1	2	1	2	1	1	1	2	0	1	1	1	1	1		1	1	3	2	3	3	2	1	1	1	1	0	2
147	6	2	1	1	2	2	1	1	8	1	3		1	1			2		1	1	1	1	2	1	2	1	1	1	3	0	1	1	1	1	4		3	1	1	2	1	3	2	1	1	1	1	0	2
148	4	1	1	1	2	1	3	1	8	1	1		1	2			2		1	1	1	1	2	1	2	1	1	1	1	1	1	1	1	1	4		1	1	2	2	2	3	2	1	1	1	1	0	2
149	7	1	2	1	2	3	1	1	8	1	2		1	2			2		2	0	2	0	2	1	2	1	1	1	1	1	1	1	1	1	1		1	1	3	2	2	3	1	1	1	1	1	0	2
150	4	2	1	1	2	1	3	1	8	1	1		1	4			2		2	0	1	1	2	1	2	1	1	1	1	1	1	1	1	1	4		1	1	3	2	1	3	2	1	1	1	1	0	3
151	6	2	1	1	2	1	4	1	8	1	2		1	2			2		1	1	3	0	2	1	2	1	1	1	1	1	1	1	1	1	4		1	3	3	2	1	3	2	3	1	1	1	0	2
152	4	2	1	1	2	2	2	1	8	1	1		3	2			2		1	1	1	1	2	1	2	1	1	1	1	1	1	1	1	1	1		1	3	1	2	2	3	2	1	1	1	0	0	3
153	3	1	1	1	2	1	2	1	8	1	1		1	3			2		1	1	1	1	2	1	2	1	1	1	1	1	1	1	3	0	4		1	1	3	2	1	3	2	1	1	1	1	0	3
154	7	1	1	1	2	3	4	1	8	1	3		1	3			2		1	1	1	1	2	1	2	1	1	1	1	1	1	1	1	1	4		1	2	3	2	1	3	2	1	1	1	1	0	1
155	7	2	1	1	2	2	2	1	8	1	1		1	2			2		1	1	1	1	2	1	2	1	1	1	1	1	1	1	1	1	1		1	1	2	2	3	3	2	1	1	1	1	0	2
156	5	2	1	1	2	1	3	3	7	1	1		1	3			2		2	0	2	0	2	1	2	1	1	1	1	1	1	1	1	1	4		2	1	1	1	1	3	2	1	1	1	1	0	3
157	6	2	1	1	2	1	4	3	7	1	2		1	2			2		1	1	1	1	2	1	2	1	1	1	1	1	1	1	1	1	4		1	1	3	2	1	3	2	1	1	1	1	0	1
158	7	2	1	1	2	2	3	1	8	1	2		1	2			2		1	1	1	1	2	1	2	1	1	1	1	1	1	1	3	0	4		3	1	2	1	1	3	2	1	1	1	1	0	2
159	7	2	1	1	2	2	2	1	8	1	3		1	2			2		1	1	1	1	2	1	2	1	1	1	2	0	1	1	1	1	4		1	1	3	2	1	3	2	1	1	1	1	0	1
160	7	2	1	1	2	3	2	1	8	1	2		1	2			2		2	0	1	1	2	1	2	1	1	1	1	1	1	1	1	1	1		1	1	2	2	3	3	2	1	1	1	0	0	2
161	5	2	1	1	2	1	3	1	8	1	2		1	2			2		1	1	1	1	2	1	2	1	1	1	1	1	1	1	1	1	1		1	1	3	2	2	3	1	1	1	1	1	0	2
162	7	2	1	1	2	3	4	1	8	1	1		1	3			2		1	1	1	1	2	1	2	1	1	1	2	0	1	1	1	1	1		1	1	3	3	3	3	2	1	1	1	1	0	2
163	7	2	1	1	2	3	4	3	7	1	1		1	3			2		1	1	1	1	2	1	2	1	1	1	1	1	1	1	1	1	1		1	1	3	2	3	3	2	1	1	1	1	0	2
164	4	2	1	1	2	1	3	1	8	1	1		3	3			2		1	1	1	1	2	1	2	1	1	1	1	1	1	1	2	0	4		1	1	2	3	1	3	2	1	1	1	1	0	2
165	4	2	1	1	2	1	3	3	7	1	1		1	3			1	3	2	0	1	1	2	1	2	1	1	1	1	1	1	1	1	1	1		1	1	3	2	3	3	2	1	1	1	1	0	2
166	4	2	1	1	2	1	2	3	7	1	1		1	2			2		1	1	1	1	1	0	2	1	1	1	1	1	1	1	1	1	1		1	1	3	2	2	3	2	1	1	1	1	0	1
167	4	2	1	1	2	1	3	1	8	1	2		1	2			2		2	0	1	1	2	1	2	1	1	1	1	1	1	1	1	1	4		1	1	2	2	2	3	2	1	1	1	1	0	2
168	4	2	2	1	2	1	3	1	8	1	1		1	3			2		1	1	1	1	2	1	2	1	1	1	1	1	1	1	1	1	4		1	1	2	3	3	3	2	1	1	1	1	0	2
169	4	2	1	1	2	1	3	1	8	1	1		1	2			2		1	1	1	1	2	1	2	1	1	1	1	1	1	1	1	1	1		1	1	3	2	3	5	2	1	1	1	1	0	2
170	3	2	1	1	2	1	2	3	7	1	1		1	3			2		1	1	1	1	3	0	2	1	1	1	1	1	1	1	1	1	4		4	1	3	2	1	3	2	1	1	1	1	0	1
171	5	1	1	1	2	1	3	1	8	1	3		1	2			2		1	1	1	1	2	1	2	1	1	1	1	1	1	1	1	1	4		1	1	3	2	2	3	2	1	0	1	0	0	2
172	4	2	1	1	2	1	3	1	8	1	1		1	2			2		1	1	1	1	2	1	2	1	1	1	1	1	1	1	1	1	4		1	2	3	2	1	3	2	1	1	1	1	0	1
173	5	2	1	1	2	1	4	1	8	1	1		1	3			2		1	1	1	1	1	0	2	1	1	1	1	1	1	1	1	1	4		1	1	2	2	1	3	2	1	1	1	1	0	2
174	5	1	1	1	2	1	3	3	7	1	1		1	3			2		1	1	1	1	2	1	2	1	1	1	3	0	1	1	1	1	1		1	1	1	3	3	3	2	1	1	1	1	0	2
175	4	2	1	1	2	1	3	1	8	1	1		1	2			2		1	1	3	0	2	1	2	1	1	1	1	1	1	1	2	0	1		1	1	3	2	2	3	2	3	1	1	1	0	2
176	4	1	1	1	2	1	3	3	7	1	3		1	3			2		1	1	1	1	2	1	2	1	1	1	2	0	1	1	2	0	1		1	1	2	2	1	1	2	1	1	1	1	0	2
177	4	2	1	1	2	1	3	1	8	1	1		1	3			2		1	1	2	0	2	1	2	1	1	1	1	1	1	1	1	1	1		1	1	3	2	3	3	2	1	1	1	1	0	2
178	4	1	1	1	2	1	3	1	8	1	3		3	4			2		1	1	1	1	2	1	2	1	1	1	1	1	1	1	1	1	1		1	1	1	3	2	3	2	1	1	1	1	0	2
179	7	2	1	1	2	3	1	3	7	1	2		1	3			2		1	1	1	1	2	1	1	0	1	1	2	0	1	1	1	1	1		1	1	3	2	2	3	2	3	1	1	1	0	2
180	4	1	1	1	2	1	3	1	8	1	1		1	3			2		1	1	1	1	2	1	2	1	1	1	1	1	1	1	1	1	4		1	1	3	2	2	3	2	1	1	1	1	0	2
181	5	2	1	1	2	1	3	1	8	1	1		1	3			2		1	1	3	0	2	1	2	1	1	1	1	1	1	1	1	1	4		1	1	3	2	1	3	2	1	1	1	1	0	1
182	7	2	1	1	2	2	2	3	7	1	2		1	4			2		1	1	1	1	2	1	2	1	1	1	1	1	1	1	1	1	4		2	1	2	2	1	3	2	1	1	1	1	0	2
183	4	1	1	1	2	1	3	1	8	1	2		1	2			2		1	1	1	1	2	1	2	1	1	1	1	1	1	1	3	0	1		1	1	3	2	3	3	2	3	1	1	1	0	2
184	6	2	1	1	2	2	1	1	8	1	1		1	2			2		1	1	1	1	2	1	2	1	1	1	1	1	1	1	1	1	1		1	1	3	2	2	3	2	1	1	1	1	0	2
185	3	2	1	1	2	1	3	1	8	1	2		1	2			2		1	1	1	1	2	1	2	1	1	1	1	1	1	1	1	1	4		4	1	2	2	1	3	1	1	1	1	1	0	2
186	5	1	1	1	2	1	3	1	8	1	1		1	2			2		1	1	1	1	2	1	2	1	1	1	1	1	1	1	1	1	4		1	1	2	2	1	3	2	1	1	1	1	0	3
187	7	1	1	1	2	2	2	3	7	1	1		1	2			2		1	1	1	1	2	1	2	1	1	1	1	1	1	1	1	1	4		1	1	2	1	3	3	2	1	1	1	1	0	2
188	6	2	1	1	2	2	1	1	8	1	3		3	1			2		1	1	1	1	2	1	2	1	2	0	1	1	1	1	3	0	1		1	3	3	2	2	3	2	1	1	1	1	0	1
189	4	1	1	1	2	1	3	1	8	1	2		1	2			2		1	1	1	1	2	1	2	1	1	1	1	1	1	1	1	1	4		1	2	2	2	1	3	2	1	1	1	1	0	1
190	4	2	1	1	2	1	3	1	8	1	2		1	3			2		1	1	1	1	2	1	2	1	1	1	1	1	1	1	1	1	4		1	3	3	2	3	3	2	1	1	1	1	0	2
191	3	2	1	1	2	1	2	1	8	1	1		1	2			2		1	1	1	1	2	1	2	1	1	1	1	1	1	1	1	1	4		1	1	3	2	1	3	2	1	1	1	1	0	1
192	6	2	1	1	2	2	1	3	7	1	1		1	3			2		1	1	1	1	2	1	2	1	1	1	2	0	1	1	1	1	1		1	1	2	3	1	3	2	1	1	1	0	0	2
193	7	2	1	1	2	2	2	3	7	1	2		1	2			2		1	1	2	0	2	1	2	1	1	1	1	1	1	1	1	1	4		2	1	2	2	1	3	2	1	1	1	1	0	2
194	4	1	1	1	2	1	3	1	8	1	1		1	2			2		1	1	1	1	2	1	2	1	1	1	2	0	1	1	1	1	1		1	3	3	2	2	3	2	3	1	1	1	0	1
195	4	1	1	1	2	1	2	1	8	1	1		1	2			2		1	1	1	1	2	1	2	1	1	1	1	1	1	1	1	1	1		1	3	2	2	1	3	2	3	1	1	1	0	2
196	4	1	1	1	2	1	3	3	7	1	1		1	3			2		1	1	1	1	2	1	2	1	1	1	1	1	1	1	1	1	1		1	1	2	2	1	3	2	1	1	1	1	0	2
197	4	1	1	1	2	1	3	1	8	1	1		2	2			2		2	0	1	1	2	1	2	1	1	1	1	1	1	1	1	1	1		1	1	3	2	3	3	2	1	1	1	1	0	2
198	3	2	1	1	2	1	2	1	8	1	1		1	2			2		2	0	1	1	2	1	2	1	1	1	1	1	1	1	1	1	1		1	3	3	2	1	3	1	1	1	1	1	0	1
199	6	1	1	1	2	2	1	1	8	1	3		1	2			2		1	1	2	0	2	1	2	1	1	1	1	1	1	1	1	1	1		1	3	3	2	2	3	1	1	1	1	1	0	2
200	7	2	1	1	2	2	3	1	8	1	1		1	3			2		1	1	1	1	2	1	1	0	1	1	1	1	1	1	1	1	4		1	1	2	2	1	3	2	1	1	1	1	0	2
201	3	2	1	1	2	1	1	1	8	1	1		1	3			2		1	1	1	1	2	1	2	1	1	1	1	1	1	1	1	1	4		3	3	3	2	3	3	1	1	1	1	1	0	1
202	4	1	1	1	2	1	3	1	8	1	1		1	3			1	1	1	1	1	1	2	1	2	1	1	1	1	1	1	1	3	0	4		1	2	3	2	3	3	2	1	1	1	1	0	1
203	3	1	1	1	2	1	2	1	8	1	1		1	3			2		2	0	1	1	2	1	2	1	1	1	1	1	1	1	1	1	1		1	1	3	3	1	1	2	1	1	1	1	0	2
204	3	2	1	1	2	1	3	1	8	1	2		1	2			2		1	1	1	1	2	1	2	1	1	1	1	1	1	1	1	1	4		1	1	2	2	1	3	2	1	1	1	1	0	3
205	4	1	1	1	2	1	2	1	8	1	1		1	3			2		1	1	1	1	2	1	2	1	1	1	1	1	1	1	1	1	4		1	1	2	1	1	3	1	1	1	1	1	0	3
206	4	2	1	1	2	1	3	3	7	1	1		1	3			2		3	0	1	1	2	1	2	1	1	1	1	1	1	1	1	1	4		1	2	3	2	1	3	2	1	1	1	1	0	3
207	4	2	1	1	2	1	2	1	8	1	2		1	2			2		1	1	1	1	2	1	2	1	1	1	1	1	1	1	1	1	1		1	3	3	2	2	3	2	1	1	1	1	0	1
208	4	2	1	1	2	1	3	1	8	2	1		1	2			2		1	1	1	1	2	1	2	1	3	0	1	1	3	0	3	0	1		1	3	3	2	2	1	2	1	1	0	0	0	1
209	4	1	1	1	2	1	3	3	7	1	1		1	3			2		1	1	1	1	2	1	2	1	1	1	1	1	1	1	1	1	4		1	3	2	3	1	3	2	1	1	1	1	0	2
210	3	2	1	1	2	1	2	1	8	1	1		1	3			2		1	1	1	1	2	1	2	1	1	1	1	1	1	1	1	1	1		1	1	3	2	2	3	2	1	1	1	1	0	2
211	4	2	1	1	2	1	2	3	7	1	1		1	3			2		1	1	1	1	2	1	2	1	1	1	1	1	1	1	1	1	4		1	2	3	3	1	3	2	3	1	1	1	0	2
212	4	1	1	1	2	1	2	1	8	1	1		1	3			2		1	1	1	1	2	1	2	1	1	1	1	1	1	1	1	1	1		1	1	3	2	2	3	2	1	1	1	1	0	2
213	3	1	2	1	2	1	2	3	7	1	1		1	2			2		1	1	1	1	2	1	2	1	1	1	3	0	1	1	1	1	1		1	2	2	3	3	3	2	1	1	1	1	0	2
214	2	2	1	1	2	1	2	1	8	1	1		1	3			2		1	1	1	1	2	1	2	1	1	1	1	1	1	1	1	1	4		2	2	3	2	1	3	2	1	1	1	1	0	1
215	3	1	1	1	2	1	2	1	8	1	1		1	2			2		2	0	1	1	2	1	2	1	1	1	1	1	1	1	1	1	1		1	1	3	2	2	3	2	1	1	1	1	0	2
216	3	2	1	1	2	1	2	1	8	1	1		1	3			2		1	1	2	0	2	1	2	1	1	1	3	0	1	1	1	1	4		4	3	3	3	1	3	2	1	1	1	1	0	2
217	3	2	1	1	2	1	2	1	8	1	2		1	2			2		1	1	1	1	2	1	2	1	1	1	1	1	1	1	1	1	1		1	1	3	2	2	3	2	1	1	1	1	0	1
218	7	2	2	1	2	3	3	3	7	1	3		1	4			2		1	1	1	1	2	1	2	1	1	1	2	0	1	1	1	1	5		4	3	3	2	3	3	2	1	1	1	1	0	1
219	4	2	1	1	2	1	2	1	8	1	1		1	3			2		2	0	1	1	2	1	2	1	1	1	1	1	1	1	1	1	4		3	2	3	2	1	3	2	1	1	1	1	0	1
220	3	2	1	1	2	1	2	1	8	1	1		1	3			1	1	1	1	1	1	2	1	2	1	1	1	1	1	1	1	1	1	4		1	1	2	2	1	3	2	1	1	1	1	0	3
221	3	1	1	1	2	1	2	1	8	1	1		1	2			2		1	1	1	1	1	0	1	0	1	1	1	1	1	1	1	1	4		1	3	2	2	3	3	1	1	1	1	0	0	2
222	7	2	1	1	2	2	2	3	7	1	2		3	2			2		1	1	1	1	2	1	2	1	1	1	1	1	1	1	1	1	4		3	1	2	2	1	3	2	1	1	1	1	0	2
223	7	2	1	1	2	2	1	3	7	1	1		1	2			2		1	1	1	1	2	1	2	1	1	1	1	1	1	1	1	1	1		1	3	3	2	2	3	2	1	1	1	1	0	1
224	4	2	1	1	2	1	2	1	8	1	2		1	2			2		1	1	1	1	2	1	2	1	1	1	3	0	1	1	1	1	4		1	3	3	2	1	3	2	1	1	1	1	0	1
225	5	2	1	1	2	1	3	3	7	1	1		1	3			2		1	1	2	0	2	1	2	1	1	1	3	0	1	1	3	0	1		1	1	3	2	3	4	2	1	1	1	1	0	2
226	3	1	1	1	2	1	2	1	8	1	1		1	2			2		1	1	2	0	2	1	2	1	1	1	1	1	1	1	3	0	1		1	3	3	2	2	3	1	1	1	1	1	0	2
227	4	1	1	1	2	1	2	1	8	1	1		1	2			2		2	0	2	0	3	0	2	1	1	1	1	1	1	1	3	0	1		1	3	2	2	2	3	2	3	1	1	1	0	2
228	4	1	1	1	2	1	2	1	8	1	1		1	2			2		1	1	1	1	2	1	2	1	1	1	1	1	1	1	1	1	1		1	3	2	2	2	3	2	1	1	1	0	0	2
229	4	2	1	1	2	1	2	1	8	1	2		1	2			2		1	1	1	1	2	1	2	1	1	1	2	0	1	1	1	1	4		1	1	1	3	3	3	2	1	1	1	1	0	2
230	3	2	1	1	2	1	2	1	8	1	1		1	2			2		1	1	3	0	2	1	2	1	1	1	1	1	1	1	1	1	1		1	2	2	3	1	3	2	1	1	1	1	0	2
231	4	1	1	1	2	1	2	1	8	1	1		1	3			2		2	0	1	1	2	1	2	1	1	1	1	1	1	1	1	1	4		1	1	2	1	1	3	2	1	1	1	1	0	2
232	3	2	1	1	2	1	2	1	8	1	1		1	3			2		1	1	1	1	2	1	2	1	1	1	1	1	1	1	1	1	1		1	1	2	2	2	2	2	1	1	1	1	0	2
233	7	2	1	1	2	3	4	1	8	1	1		1	1			2		1	1	1	1	2	1	2	1	1	1	1	1	1	1	1	1	1		1	1	1	3	2	3	2	1	1	1	1	0	2
234	6	2	1	1	2	1	4	3	7	1	2		1	2			2		1	1	1	1	2	1	2	1	1	1	1	1	1	1	1	1	4		4	3	3	2	1	3	2	1	1	1	1	0	2
235	3	1	1	1	2	1	2	1	8	1	1		1	2			2		1	1	1	1	2	1	2	1	1	1	1	1	1	1	1	1	1		1	1	2	2	2	3	2	1	1	1	1	0	1
236	6	2	1	1	2	1	2	1	8	1	3		1	2			2		1	1	1	1	2	1	2	1	1	1	1	1	1	1	1	1	5		1	2	2	3	3	3	2	3	1	1	1	0	2
237	4	2	1	1	2	1	2	1	8	1	2		1	2			2		1	1	1	1	2	1	2	1	1	1	1	1	1	1	1	1	1		4	3	3	2	3	5	2	1	1	1	1	0	1
238	4	2	2	1	2	1	2	1	8	1	1		1	2			2		1	1	1	1	2	1	2	1	1	1	1	1	1	1	1	1	4		4	2	3	3	1	3	2	1	1	1	1	0	2
239	7	2	1	1	2	2	2	1	8	1	3		1	2			2		1	1	1	1	2	1	2	1	1	1	2	0	1	1	1	1	1		1	1	2	1	2	3	2	1	1	1	1	0	3
240	3	2	1	1	2	1	2	1	8	1	1		1	3			2		1	1	1	1	2	1	2	1	1	1	1	1	1	1	1	1	4		4	2	3	2	1	3	2	1	1	1	1	0	1
241	7	2	1	1	2	2	3	3	7	1	1		1	3			2		1	1	1	1	2	1	2	1	1	1	1	1	1	1	1	1	4		1	3	2	2	1	3	2	1	1	1	1	0	1
242	3	2	1	1	2	1	2	1	8	1	2		1	3			2		2	0	3	0	2	1	2	1	1	1	3	0	1	1	1	1	1		1	2	3	2	3	3	2	1	1	1	1	0	2
243	4	2	1	1	2	1	3	1	8	1	1		1	3			2		1	1	3	0	2	1	2	1	1	1	1	1	1	1	1	1	1		1	2	2	3	2	3	2	1	1	1	1	0	2
244	3	2	1	1	2	1	3	3	7	1	3		1	3			2		1	1	3	0	2	1	2	1	1	1	1	1	1	1	1	1	1		1	1	2	2	2	3	1	1	1	1	0	0	3
245	7	1	1	1	2	2	2	3	7	1	1		1	3			2		1	1	1	1	2	1	2	1	1	1	1	1	1	1	1	1	4		4	1	1	1	1	3	2	1	1	1	1	0	3
246	3	2	1	1	2	1	2	5	5	1	1		1	3			2		1	1	1	1	2	1	2	1	1	1	1	1	1	1	1	1	4		3	2	2	3	1	3	2	1	1	1	1	0	1
247	3	2	1	1	2	1	2	1	8	1	2		1	2			2		1	1	1	1	2	1	2	1	1	1	1	1	1	1	1	1	1		1	1	3	2	2	3	2	1	1	1	1	0	3
248	3	2	1	1	2	1	3	1	8	1	2		1	3			2		1	1	1	1	2	1	2	1	3	0	1	1	1	1	1	1	4		1	3	3	2	1	1	2	1	1	1	0	0	2
249	2	2	1	1	2	1	2	1	8	1	1		1	2			2		1	1	1	1	2	1	2	1	1	1	2	0	1	1	1	1	1		1	3	3	2	3	3	2	3	1	1	1	0	2
250	3	2	1	1	2	1	2	1	8	1	1		2	2			2		2	0	1	1	2	1	2	1	1	1	1	1	1	1	1	1	1		1	1	3	2	2	3	2	1	1	1	1	0	2
251	3	2	1	1	2	1	2	1	8	1	2		1	2			2		1	1	1	1	2	1	2	1	1	1	1	1	1	1	1	1	4		3	3	3	2	1	3	2	1	1	1	1	0	2
252	4	2	1	1	2	1	2	1	8	1	1		1	3			2		1	1	1	1	2	1	2	1	1	1	1	1	1	1	1	1	1		1	1	3	2	2	3	2	1	1	1	0	0	2
253	3	2	1	1	2	1	2	1	8	1	3		1	2			2		3	0	1	1	3	0	3	0	1	1	1	1	1	1	1	1	1		1	1	3	2	2	3	2	1	1	1	1	0	2
254	4	1	1	1	2	1	2	1	8	1	1		1	2			1	3	1	1	1	1	2	1	2	1	1	1	1	1	1	1	3	0	1		1	1	3	2	3	3	2	3	1	1	0	0	2
255	4	1	1	1	2	1	2	1	8	1	1		1	2			2		2	0	1	1	2	1	2	1	1	1	1	1	1	1	1	1	4		1	1	3	2	3	3	2	1	1	1	1	0	2
256	3	2	1	1	2	1	2	1	8	1	1		1	3			1	1	1	1	1	1	1	0	2	1	1	1	1	1	1	1	1	1	1		1	2	3	2	1	3	2	1	1	1	1	0	2
257	2	2	1	1	2	1	2	1	8	1	3		1	2			2		1	1	1	1	2	1	2	1	1	1	3	0	1	1	3	0	4		4	2	3	2	3	3	2	1	1	1	1	0	1
258	6	1	1	1	2	1	3	1	8	1	1		1	2			2		1	1	1	1	2	1	2	1	1	1	1	1	1	1	1	1	1		1	3	2	3	3	3	2	1	1	1	1	0	1
259	4	1	2	1	2	1	2	1	8	1	1		1	2			2		1	1	1	1	2	1	2	1	1	1	1	1	1	1	1	1	1		1	1	2	2	2	3	2	3	1	1	1	0	1
260	7	2	1	1	2	3	4	1	8	2	3		1	3			2		1	1	1	1	2	1	2	1	1	1	1	1	1	1	1	1	4		1	1	2	2	1	3	2	1	1	1	1	0	3
261	4	1	1	1	2	1	2	1	8	1	1		1	2			2		1	1	1	1	2	1	2	1	1	1	1	1	1	1	1	1	1		1	3	3	2	3	3	2	1	1	1	1	0	1
262	3	2	1	1	2	1	2	3	7	1	1		1	3			2		1	1	1	1	2	1	2	1	2	0	2	0	1	1	1	1	4		4	3	2	3	1	3	2	1	1	0	1	0	1
263	3	1	1	1	2	1	2	1	8	1	1		1	3			2		1	1	1	1	2	1	2	1	1	1	1	1	1	1	1	1	4		1	1	2	2	1	3	2	1	1	1	1	0	2
264	6	2	1	1	2	1	4	1	8	1	3		1	2			2		1	1	2	0	2	1	2	1	1	1	1	1	1	1	1	1	4		1	3	3	2	3	3	2	1	1	1	1	0	1
265	3	2	1	1	2	1	2	1	8	1	2		1	3			2		1	1	3	0	2	1	2	1	1	1	3	0	1	1	1	1	4		4	1	3	2	1	3	2	1	1	1	1	0	2
266	6	1	1	1	2	2	1	1	8	1	3		1	2			2		1	1	1	1	2	1	2	1	1	1	1	1	1	1	1	1	1		1	1	3	2	2	3	2	1	1	1	1	0	2
267	3	1	1	1	2	1	2	5	5	1	1		1	3			2		2	0	2	0	2	1	2	1	1	1	1	1	1	1	1	1	4		1	1	2	2	3	3	2	1	1	1	1	0	2
268	3	1	1	1	2	1	2	1	8	1	1		1	2			2		1	1	1	1	2	1	2	1	1	1	1	1	1	1	1	1	1		1	3	3	2	2	3	2	1	1	1	1	0	1
269	3	1	1	1	2	1	2	7	3	1	1		1	2			2		2	0	1	1	2	1	2	1	1	1	1	1	1	1	1	1	4		1	1	2	3	1	3	2	1	1	1	1	0	2
270	4	1	1	1	2	1	2	1	8	1	1		1	1			2		1	1	1	1	2	1	2	1	1	1	1	1	1	1	1	1	5		4	3	3	3	3	3	2	1	1	1	1	0	2
271	3	1	1	1	2	1	1	1	8	1	3		1	2			2		2	0	1	1	2	1	2	1	3	0	1	1	1	1	1	1	1		1	3	2	2	2	3	2	1	1	1	1	0	2
272	4	1	1	1	2	1	2	1	8	2	1		1	2			2		1	1	1	1	2	1	2	1	1	1	2	0	1	1	1	1	1		1	1	3	2	2	3	2	1	1	1	1	0	2
273	3	1	1	1	2	1	2	1	8	1	1		1	4			1	3	1	1	1	1	2	1	2	1	1	1	1	1	1	1	1	1	1		1	1	3	2	2	3	2	1	1	1	1	0	2
274	3	1	1	1	2	1	2	1	8	1	1		1	2			2		2	0	1	1	2	1	2	1	1	1	1	1	1	1	1	1	4		1	1	2	1	1	3	2	1	1	1	1	0	2
275	4	1	1	1	2	1	2	1	8	1	1		1	3			2		1	1	1	1	2	1	2	1	1	1	1	1	1	1	1	1	1		1	2	2	2	2	5	2	3	1	1	0	0	2
276	4	2	1	1	2	1	4	1	8	1	2		2	3			2		1	1	1	1	2	1	3	0	1	1	3	0	1	1	1	1	5		1	3	2	2	3	3	2	3	1	1	0	0	1
277	4	1	1	1	2	1	3	1	8	1	1		1	3			2		1	1	1	1	2	1	2	1	1	1	1	1	1	1	1	1	4		1	1	2	2	1	3	1	1	1	1	1	0	3
278	3	2	1	1	2	1	2	1	8	1	1		1	4			2		1	1	1	1	2	1	2	1	1	1	1	1	1	1	1	1	1		1	3	3	2	1	3	2	1	1	1	1	0	1
279	3	2	1	1	2	1	2	1	8	1	1		1	3			2		1	1	1	1	2	1	2	1	1	1	1	1	1	1	1	1	4		4	1	2	2	1	3	2	3	1	1	1	0	2
280	3	1	1	1	2	1	3	1	8	1	2		1	2			2		1	1	1	1	2	1	2	1	1	1	2	0	1	1	3	0	1		1	1	3	2	2	3	2	1	1	1	1	0	1
281	3	2	1	1	2	1	2	1	8	1	1		2	3			2		2	0	1	1	2	1	2	1	1	1	3	0	1	1	1	1	4		1	2	3	2	1	3	2	1	1	1	1	0	1
282	4	2	1	1	2	1	2	1	8	1	1		1	4			2		1	1	1	1	2	1	2	1	1	1	3	0	1	1	1	1	1		1	3	3	2	2	3	2	1	1	1	1	0	1
283	3	2	2	1	2	1	2	1	8	1	1		1	2			2		1	1	1	1	2	1	2	1	1	1	1	1	1	1	1	1	4		1	1	3	2	1	3	2	1	1	1	1	0	2
284	4	1	2	1	2	1	2	1	8	1	2		2	3			2		1	1	1	1	2	1	2	1	1	1	1	1	1	1	1	1	1		1	1	2	1	2	3	2	3	1	1	1	0	2
285	3	1	1	1	2	1	2	1	8	1	2		1	2			2		1	1	1	1	2	1	2	1	1	1	1	1	1	1	1	1	4		1	3	2	2	1	3	2	1	1	1	1	0	2
286	5	2	1	1	2	1	4	1	8	1	1		1	3			2		1	1	1	1	2	1	1	0	1	1	1	1	1	1	1	1	4		1	1	3	2	1	3	2	1	1	1	1	0	2
287	5	1	1	1	2	1	4	1	8	1	1		1	2			2		1	1	1	1	3	0	2	1	1	1	1	1	1	1	3	0	1		1	3	3	2	2	3	2	3	1	1	1	0	2
288	3	1	1	1	2	1	2	1	8	1	1		1	4			1	1	1	1	1	1	2	1	2	1	1	1	1	1	1	1	1	1	4		4	3	2	2	1	3	2	3	1	1	1	0	1
289	3	2	1	1	2	1	2	5	5	1	1		1	2			2		1	1	1	1	2	1	2	1	1	1	1	1	1	1	1	1	4		1	1	2	3	1	3	2	1	1	1	1	0	2
290	4	1	1	1	2	1	3	1	8	1	1		1	3			2		1	1	1	1	2	1	2	1	1	1	1	1	1	1	1	1	1		1	3	3	2	3	3	2	1	1	1	1	0	1
291	4	2	2	1	2	1	2	1	8	1	1		1	3			2		1	1	1	1	2	1	2	1	1	1	1	1	1	1	1	1	4		3	2	3	2	1	3	2	1	1	1	1	0	2
292	7	2	1	1	2	2	2	5	5	1	1		3	3			2		1	1	1	1	1	0	1	0	1	1	1	1	1	1	1	1	4		3	3	3	2	1	3	2	1	1	1	1	0	3
293	3	1	1	1	2	1	2	1	8	1	2		2	3			2		2	0	1	1	2	1	2	1	1	1	1	1	1	1	1	1	1		1	3	3	2	2	2	2	1	1	1	1	0	2
294	3	1	1	1	2	1	2	1	8	1	3		1	2			2		1	1	1	1	2	1	2	1	1	1	1	1	1	1	1	1	4		1	3	3	1	2	3	2	3	1	1	0	0	1
295	7	1	1	1	2	2	1	1	8	1	1		1	2			2		1	1	1	1	2	1	2	1	1	1	1	1	1	1	3	0	1		1	2	3	2	3	3	2	1	1	1	1	0	1
296	4	1	1	1	2	1	3	1	8	1	1		1	1			2		1	1	1	1	1	0	1	0	1	1	1	1	1	1	1	1	4		1	1	3	2	1	3	2	1	1	0	0	0	2
297	4	2	1	1	2	1	3	3	7	1	2		1	2			2		1	1	1	1	2	1	2	1	1	1	1	1	1	1	1	1	4		1	1	2	2	1	3	2	1	1	1	1	0	2
298	5	2	1	1	2	1	2	3	7	1	1		1	4			2		1	1	1	1	2	1	2	1	1	1	1	1	1	1	1	1	4		1	1	3	2	1	3	2	1	1	1	1	0	1
299	4	1	1	1	2	1	3	1	8	1	1		1	2			2		1	1	1	1	2	1	2	1	1	1	1	1	1	1	1	1	1		1	1	2	1	1	3	2	1	1	1	1	0	2
300	4	1	1	1	2	1	2	5	5	1	1		1	3			2		1	1	2	0	2	1	2	1	1	1	1	1	1	1	1	1	4		1	1	2	2	1	3	2	1	1	1	1	0	2
301	3	1	1	1	2	1	2	1	8	1	3		2	2			2		1	1	1	1	2	1	2	1	1	1	1	1	1	1	1	1	1		1	1	3	2	1	3	2	1	1	1	0	0	3
302	3	1	1	1	2	1	2	1	8	1	2		1	2			2		1	1	1	1	2	1	2	1	1	1	1	1	1	1	1	1	4		4	1	3	3	1	3	1	1	1	1	1	0	2
303	7	2	1	1	2	2	1	3	7	1	3		2	1			2		1	1	1	1	2	1	2	1	1	1	1	1	1	1	2	0	1		1	1	3	2	1	2	2	1	1	1	1	0	2
304	4	1	1	1	2	1	3	1	8	1	1		1	2			2		1	1	1	1	1	0	1	0	1	1	1	1	1	1	1	1	4		1	2	3	2	2	3	2	1	1	1	1	0	2
305	7	1	1	1	2	1	2	1	8	1	1		1	4			2		1	1	2	0	2	1	2	1	1	1	1	1	1	1	1	1	1		1	1	2	2	2	3	2	1	1	1	1	0	2
306	2	1	1	1	2	1	2	1	8	1	1		1	2			2		1	1	1	1	2	1	2	1	1	1	1	1	1	1	1	1	4		1	1	2	2	3	3	2	3	1	1	1	0	2
307	3	1	1	1	2	1	2	1	8	1	2		1	2			2		1	1	1	1	1	0	1	0	1	1	1	1	1	1	1	1	1		1	1	3	3	2	3	2	1	1	1	1	0	2
308	7	2	1	1	2	3	3	3	7	1	1		1	4			2		1	1	1	1	2	1	2	1	1	1	1	1	1	1	3	0	4		1	1	2	1	1	3	2	1	1	1	1	0	2
309	4	1	1	1	2	1	2	5	5	1	1		1	3			2		1	1	1	1	2	1	2	1	1	1	1	1	1	1	1	1	4		1	1	1	3	1	3	2	1	1	1	1	0	2
310	3	2	1	1	2	1	2	1	8	1	1		1	4			2		2	0	1	1	2	1	2	1	1	1	1	1	1	1	1	1	4		3	1	2	3	1	3	1	1	1	1	1	0	2
311	5	1	1	1	2	1	4	1	8	1	1		1	3			2		1	1	1	1	1	0	2	1	1	1	1	1	1	1	1	1	1		1	2	3	3	1	3	2	1	1	1	1	0	2
312	3	1	1	1	2	1	2	1	8	1	2		1	2			2		1	1	1	1	2	1	2	1	1	1	1	1	1	1	1	1	1		1	3	3	2	2	3	2	1	1	1	1	0	2
313	6	2	1	1	2	2	1	5	5	1	1		1	2			2		1	1	1	1	2	1	2	1	1	1	1	1	1	1	1	1	1		1	3	2	2	1	3	2	1	1	1	1	0	1
314	5	2	1	1	2	2	1	5	5	1	1		1	3			2		1	1	1	1	2	1	2	1	1	1	1	1	1	1	1	1	4		1	1	3	2	1	3	2	1	1	1	1	0	1
315	4	2	1	1	2	1	2	1	8	1	1		1	1			2		1	1	1	1	2	1	2	1	1	1	1	1	1	1	1	1	1		1	3	3	2	2	3	1	1	1	1	1	0	1
316	5	2	1	1	2	1	4	1	8	1	1		1	3			2		1	1	1	1	2	1	2	1	1	1	1	1	1	1	1	1	4		1	1	3	2	1	3	1	1	1	1	1	0	2
317	5	1	1	1	2	1	2	1	8	1	1		1	3			2		1	1	1	1	1	0	2	1	1	1	1	1	1	1	1	1	4		1	1	3	2	3	3	2	1	1	1	1	0	2
318	3	1	1	1	2	1	2	1	8	1	1		1	2			2		1	1	1	1	1	0	2	1	1	1	1	1	1	1	1	1	1		1	1	3	2	3	3	2	1	1	1	1	0	2
319	3	1	1	1	2	1	2	1	8	1	3		1	2			2		1	1	1	1	2	1	2	1	1	1	1	1	1	1	1	1	1		1	1	3	2	2	3	2	1	1	1	1	0	1
320	3	1	1	1	2	1	2	3	7	1	1		1	3			2		1	1	2	0	2	1	2	1	1	1	1	1	1	1	1	1	4		1	1	2	2	3	3	2	1	1	1	1	0	2
321	6	1	1	1	2	1	4	1	8	1	2		1	2			2		2	0	3	0	2	1	2	1	1	1	1	1	1	1	3	0	1		1	3	2	3	1	4	2	1	1	1	1	0	2
322	3	2	1	1	2	1	2	5	5	1	1		1	3			2		1	1	2	0	2	1	2	1	1	1	1	1	1	1	1	1	4		4	1	2	3	1	3	2	1	1	1	1	0	2
323	4	1	1	1	2	1	2	1	8	1	1		1	3			2		1	1	1	1	2	1	2	1	1	1	1	1	1	1	1	1	1		4	2	3	2	3	5	2	3	1	1	1	0	1
324	4	2	1	1	2	1	2	1	8	1	2		1	2			2		1	1	1	1	2	1	2	1	1	1	1	1	1	1	1	1	4		1	2	3	2	3	3	2	1	1	1	1	0	1
325	3	2	1	1	2	1	2	5	5	1	1		3	4			1	1	1	1	1	1	2	1	2	1	1	1	1	1	1	1	1	1	1		1	1	3	3	1	3	2	1	1	1	1	0	1
326	3	1	1	1	2	1	2	1	8	1	1		1	2			2		1	1	1	1	2	1	2	1	1	1	1	1	1	1	3	0	1		1	3	2	2	2	3	2	1	1	1	1	0	2
327	6	2	1	1	2	2	1	5	5	1	1		1	3			2		1	1	1	1	2	1	2	1	1	1	1	1	1	1	1	1	1		1	2	2	3	3	3	2	1	1	1	1	0	2
328	3	2	1	1	2	1	2	1	8	1	1		1	2			2		1	1	1	1	2	1	2	1	1	1	2	0	1	1	1	1	4		4	2	2	3	1	3	2	1	1	1	1	0	2
329	3	1	1	1	2	1	2	1	8	1	2		1	2			2		1	1	1	1	2	1	2	1	1	1	1	1	1	1	1	1	1		1	1	2	2	3	3	2	1	1	1	1	0	2
330	6	1	1	1	2	1	4	1	8	1	3		1	2			2		2	0	1	1	2	1	2	1	1	1	1	1	1	1	1	1	4		1	3	3	3	1	3	2	1	1	1	1	0	2
331	4	1	1	1	2	1	2	1	8	1	1		1	3			2		2	0	1	1	2	1	2	1	1	1	1	1	1	1	1	1	1		1	2	2	2	1	3	2	3	1	1	0	0	2
332	6	2	1	1	2	2	1	5	5	1	1		1	3			2		1	1	1	1	2	1	2	1	1	1	1	1	1	1	1	1	4		3	3	3	2	1	3	2	1	1	1	1	0	1
333	5	1	1	1	2	1	3	3	7	1	1		3	2			2		1	1	1	1	2	1	2	1	1	1	1	1	1	1	1	1	1		1	1	2	2	2	3	2	1	1	1	0	0	3
334	4	1	1	1	2	1	2	1	8	1	1		1	2			2		1	1	1	1	2	1	2	1	1	1	1	1	1	1	3	0	1		1	1	3	2	1	3	2	1	1	1	1	0	3
335	5	2	1	1	2	1	3	1	8	1	3		1	3			2		1	1	1	1	2	1	2	1	1	1	1	1	1	1	1	1	4		4	3	2	2	1	3	2	1	1	1	1	0	1
336	3	2	1	1	2	1	3	1	8	1	3		1	2			2		1	1	1	1	2	1	2	1	1	1	1	1	1	1	1	1	4		1	3	3	2	1	3	2	3	1	1	1	0	1
337	4	2	1	1	2	1	2	5	5	1	1		1	3			2		1	1	1	1	2	1	2	1	1	1	1	1	1	1	1	1	4		2	2	3	3	1	3	2	1	1	1	1	0	1
338	3	2	1	1	2	1	2	3	7	1	1		1	4			2		1	1	1	1	2	1	2	1	1	1	3	0	1	1	3	0	1		1	1	3	2	3	3	2	1	1	1	1	0	2
339	6	2	1	1	2	2	1	5	5	1	2		1	2			2		1	1	1	1	2	1	2	1	1	1	1	1	1	1	1	1	4		1	2	1	2	1	3	2	1	1	1	1	0	1
340	4	2	2	1	2	1	2	1	8	1	1		1	3			2		1	1	1	1	2	1	2	1	1	1	2	0	1	1	1	1	4		1	2	3	2	1	3	2	1	1	1	1	0	1
341	6	2	1	1	2	1	4	1	8	1	1		1	3			2		1	1	1	1	3	0	2	1	1	1	1	1	1	1	1	1	4		1	1	3	2	1	3	2	1	1	1	1	0	1
342	3	1	1	1	2	1	2	1	8	1	1		1	3			2		1	1	1	1	2	1	2	1	1	1	1	1	1	1	1	1	1		1	2	3	2	2	3	2	1	1	1	1	0	1
343	3	1	1	1	2	1	2	1	8	1	1		1	3			2		1	1	1	1	2	1	2	1	1	1	1	1	1	1	1	1	4		1	2	2	1	2	4	2	2	1	1	1	0	2
344	6	1	1	1	2	1	4	3	7	1	1		1	3			2		1	1	2	0	2	1	2	1	1	1	1	1	1	1	1	1	1		1	3	3	2	2	3	2	1	1	1	1	0	1
345	4	1	1	1	2	1	3	5	5	1	2		1	2			1	1	1	1	2	0	2	1	2	1	1	1	1	1	1	1	2	0	4		1	1	3	2	2	3	2	1	1	1	1	0	2
346	5	1	1	1	2	1	2	1	8	1	3		4	1			2		1	1	3	0	2	1	3	0	1	1	1	1	1	1	1	1	1		1	1	3	2	1	2	2	1	1	1	1	0	2
347	7	1	1	1	2	3	3	1	8	1	1		1	3			2		1	1	1	1	2	1	2	1	1	1	1	1	1	1	1	1	4		1	1	3	2	3	5	2	1	1	1	1	0	2
348	4	2	1	1	2	1	4	1	8	1	1		1	3			2		1	1	1	1	2	1	2	1	1	1	1	1	1	1	1	1	4		1	3	2	3	1	3	2	1	1	1	1	0	2
349	3	1	1	1	2	1	2	1	8	1	1		1	4			2		2	0	1	1	2	1	2	1	1	1	1	1	1	1	1	1	1		1	1	3	2	2	1	2	1	1	1	1	0	2
350	6	2	1	1	2	2	1	5	5	1	1		1	3			2		1	1	1	1	2	1	2	1	1	1	1	1	1	1	1	1	4		1	2	3	2	1	3	2	1	1	1	1	0	2
351	4	2	1	1	2	1	3	3	7	1	1		1	3			2		1	1	1	1	2	1	2	1	1	1	1	1	1	1	1	1	4		4	1	3	2	1	3	2	1	1	1	1	0	2
352	7	1	1	1	2	3	4	1	8	1	3		1	2			2		1	1	2	0	2	1	2	1	1	1	1	1	1	1	1	1	1		1	1	2	2	3	3	2	1	1	1	1	0	2
353	7	2	2	1	2	2	1	5	5	1	1		1	3			2		1	1	1	1	2	1	2	1	1	1	1	1	1	1	1	1	4		3	1	1	1	1	3	2	1	1	1	1	0	2
354	5	2	1	1	2	1	3	5	5	1	1		1	3			2		1	1	1	1	2	1	2	1	1	1	1	1	1	1	1	1	4		1	3	3	2	1	3	2	1	1	1	1	0	1
355	6	1	1	1	2	1	4	1	8	1	1		1	3			2		3	0	1	1	2	1	2	1	1	1	2	0	1	1	1	1	5		1	3	2	3	3	3	2	3	1	1	1	0	1
356	7	1	1	1	2	2	1	1	8	1	3		1	2			2		1	1	1	1	1	0	1	0	1	1	1	1	1	1	1	1	1		1	2	2	2	3	3	2	2	0	1	0	0	1
357	5	2	1	1	2	1	3	5	5	1	1		1	4			1	1	1	1	1	1	2	1	2	1	1	1	1	1	1	1	1	1	4		1	3	2	2	1	3	2	1	1	1	1	0	2
358	5	1	1	1	2	1	4	3	7	1	1		1	3			2		1	1	2	0	2	1	2	1	1	1	1	1	1	1	1	1	4		1	1	2	3	1	3	2	1	1	1	1	0	3
359	6	2	1	1	2	1	4	3	7	1	1		1	3			2		1	1	1	1	2	1	2	1	1	1	3	0	1	1	1	1	4		1	3	3	2	1	3	2	1	1	1	1	0	1
360	3	1	1	1	2	1	2	1	8	1	1		1	3			2		1	1	1	1	2	1	3	0	1	1	1	1	1	1	1	1	1		1	3	2	2	3	3	2	1	1	1	1	0	1
361	4	1	1	1	2	1	2	1	8	1	3		1	1			2		1	1	1	1	2	1	2	1	1	1	1	1	1	1	3	0	1		1	3	3	2	2	3	2	3	1	1	1	0	2
362	7	1	1	1	2	2	1	8	4	1	3		1	2			2		1	1	1	1	2	1	2	1	1	1	2	0	1	1	1	1	1		1	3	2	2	3	3	2	1	1	1	1	0	2
363	7	1	1	1	2	1	4	1	8	1	1		1	2			2		1	1	3	0	2	1	2	1	1	1	1	1	1	1	1	1	1		1	1	2	2	1	3	2	3	1	1	1	0	2
364	3	1	1	1	2	1	2	3	7	1	2		3	2			2		1	1	3	0	2	1	2	1	1	1	1	1	1	1	3	0	1		1	1	2	3	2	4	2	1	1	1	1	0	2
365	5	1	1	1	2	1	3	1	8	1	2		1	2			2		1	1	1	1	2	1	2	1	1	1	1	1	1	1	1	1	1		1	1	3	1	2	3	1	1	1	1	1	0	2
366	3	1	1	1	2	1	2	1	8	1	1		1	2			2		1	1	1	1	2	1	2	1	1	1	1	1	1	1	1	1	1		1	1	3	1	2	3	2	1	1	1	1	0	1
367	3	2	1	1	2	1	2	1	8	1	1		1	3			2		2	0	1	1	2	1	2	1	1	1	1	1	1	1	1	1	1		1	2	2	2	3	3	2	1	1	1	1	0	2
368	7	2	1	1	2	2	2	5	5	1	1		1	3			2		1	1	1	1	2	1	2	1	1	1	1	1	1	1	3	0	4		1	3	3	2	3	3	2	1	1	1	1	0	1
369	7	1	1	1	2	2	2	3	7	1	1		1	3			2		1	1	1	1	2	1	2	1	1	1	1	1	1	1	1	1	4		1	1	2	2	3	3	2	1	1	1	1	0	2
370	3	1	1	1	2	1	2	1	8	1	2		1	2			2		1	1	1	1	2	1	2	1	1	1	1	1	1	1	1	1	4		1	2	3	2	1	3	2	1	1	1	1	0	2
371	3	2	1	1	2	1	2	5	5	1	1		1	4			2		2	0	1	1	2	1	2	1	1	1	1	1	1	1	1	1	4		1	2	3	2	1	3	2	1	1	1	1	0	1
372	7	1	1	1	2	3	2	1	8	1	3		1	2			2		1	1	2	0	2	1	2	1	1	1	1	1	1	1	1	1	4		2	1	3	2	1	3	2	1	1	1	1	0	1
373	4	1	1	1	2	1	4	3	7	1	1		1	3			2		1	1	2	0	2	1	2	1	1	1	2	0	1	1	1	1	4		4	2	3	2	1	2	1	1	1	1	1	0	1
374	5	1	1	1	2	1	4	1	8	1	3		1	2			2		2	0	1	1	2	1	2	1	1	1	1	1	1	1	1	1	1		1	1	2	2	2	3	2	1	1	1	1	0	2
375	3	1	1	1	2	1	2	1	8	1	1		1	2			2		1	1	2	0	2	1	2	1	1	1	1	1	1	1	1	1	4		1	1	3	2	1	3	2	1	1	1	1	0	2
376	3	1	1	1	2	1	2	5	5	1	1		1	4			2		1	1	1	1	2	1	2	1	1	1	1	1	1	1	1	1	1		1	1	2	2	2	3	2	1	1	1	1	0	2
377	3	1	1	1	2	1	2	1	8	1	1		1	2			2		1	1	1	1	3	0	2	1	1	1	1	1	1	1	1	1	4		2	1	2	2	1	3	2	1	1	1	1	0	2
378	7	2	1	1	2	2	2	5	5	1	1		1	3			2		1	1	1	1	2	1	2	1	1	1	2	0	1	1	1	1	4		1	1	2	2	1	3	2	1	1	1	1	0	3
379	7	2	1	1	2	3	2	5	5	1	1		1	4			2		1	1	1	1	2	1	2	1	1	1	1	1	1	1	1	1	4		1	1	2	1	1	3	2	1	1	1	1	0	2
380	4	1	1	1	2	1	3	1	8	1	1		1	2			2		2	0	2	0	2	1	2	1	1	1	1	1	1	1	2	0	1		1	3	3	2	2	3	2	1	1	1	1	0	2
381	5	2	1	1	2	1	4	3	7	1	1		1	4			2		2	0	1	1	2	1	2	1	1	1	1	1	1	1	1	1	4		1	1	2	3	1	3	2	1	1	1	1	0	3
382	3	2	1	1	2	1	2	1	8	1	1		1	4			2		2	0	1	1	2	1	1	0	1	1	1	1	1	1	1	1	1		1	1	3	2	1	3	2	1	1	1	1	0	2
383	7	1	1	1	2	3	1	3	7	1	1		1	3			2		1	1	2	0	2	1	2	1	1	1	1	1	1	1	1	1	4		2	1	2	2	1	3	2	1	1	1	1	0	2
384	5	1	1	1	2	1	3	3	7	1	2		1	2			2		2	0	1	1	2	1	2	1	1	1	1	1	1	1	1	1	1		1	1	3	2	2	1	2	1	1	1	1	0	2
385	7	2	1	1	2	2	1	5	5	1	1		3	3			2		1	1	1	1	2	1	2	1	1	1	1	1	1	1	1	1	4		1	1	3	2	1	3	2	1	1	1	1	0	2
386	3	2	1	1	2	1	2	1	8	1	1		1	3			2		1	1	1	1	2	1	2	1	1	1	1	1	1	1	1	1	4		1	1	3	2	1	3	1	1	1	1	1	0	1
387	3	2	1	1	2	1	2	1	8	1	3		1	2			2		1	1	1	1	2	1	1	0	1	1	1	1	1	1	1	1	4		3	3	3	2	1	3	2	1	1	1	1	0	1
388	7	2	1	1	2	2	2	5	5	1	1		1	3			2		1	1	1	1	2	1	2	1	1	1	1	1	1	1	1	1	4		1	1	2	2	1	3	2	1	1	1	1	0	2
389	4	2	1	1	2	1	2	5	5	1	1		1	2			1	2	1	1	1	1	2	1	2	1	1	1	2	0	1	1	1	1	4		1	3	3	2	1	3	2	1	1	1	1	0	1
390	3	2	1	1	2	1	2	5	5	1	1		1	2			2		1	1	1	1	2	1	1	0	1	1	1	1	1	1	1	1	1		1	1	3	2	1	3	2	1	1	1	1	0	2
391	6	1	1	1	2	1	4	1	8	1	1		1	2			2		1	1	1	1	2	1	2	1	1	1	1	1	1	1	1	1	5		1	3	3	3	3	3	2	3	1	1	1	0	2
392	3	2	1	1	2	1	2	5	5	1	1		1	2			2		1	1	1	1	1	0	2	1	1	1	1	1	1	1	1	1	4		1	3	2	2	1	3	2	1	1	1	1	0	2
393	5	1	1	1	2	1	4	1	8	1	1		1	3			2		2	0	1	1	2	1	2	1	1	1	1	1	1	1	1	1	4		1	2	3	2	2	3	2	1	1	1	0	0	2
394	2	1	1	1	2	1	2	1	8	1	1		1	3			2		1	1	1	1	2	1	2	1	1	1	1	1	1	1	1	1	4		1	1	3	2	1	3	2	1	1	1	1	0	2
395	4	1	1	1	2	1	2	1	8	1	2		1	3			2		1	1	2	0	2	1	2	1	1	1	1	1	1	1	1	1	4		1	2	3	2	1	3	2	3	1	1	1	0	2
396	4	2	1	1	2	1	2	5	5	1	1		1	2			2		1	1	1	1	2	1	2	1	1	1	1	1	1	1	1	1	4		4	3	2	2	1	3	2	1	1	1	1	0	1
397	4	2	1	1	2	1	2	1	8	1	2		1	2			2		1	1	3	0	2	1	2	1	1	1	1	1	1	1	1	1	1		1	2	3	3	1	3	2	1	1	1	1	0	2
398	4	1	1	1	2	1	3	1	8	1	1		1	2			2		1	1	1	1	2	1	2	1	1	1	3	0	1	1	1	1	4		3	1	1	1	1	3	2	1	1	1	1	0	3
399	7	2	1	1	2	2	3	5	5	1	1		1	4			2		1	1	1	1	2	1	2	1	1	1	1	1	1	1	1	1	4		1	1	3	2	1	3	2	1	1	1	1	0	2
400	6	1	1	1	2	1	3	1	8	1	2		1	2			2		1	1	1	1	2	1	2	1	1	1	3	0	1	1	1	1	4		1	1	2	3	1	3	2	1	1	1	1	0	2
401	4	1	1	1	2	1	3	1	8	1	1		1	2			2		2	0	1	1	2	1	2	1	1	1	1	1	1	1	1	1	4		1	1	3	2	2	4	2	1	1	1	1	0	3
402	5	1	1	1	2	1	3	1	8	1	3		1	2			2		1	1	1	1	1	0	2	1	1	1	1	1	1	1	1	1	4		1	2	2	1	3	3	2	1	1	1	1	0	2
403	4	1	1	1	2	1	3	1	8	1	1		1	3			2		3	0	1	1	2	1	2	1	1	1	1	1	1	1	3	0	1		1	2	2	3	2	1	1	3	1	1	1	0	3
404	7	2	1	1	2	3	3	1	8	2	2		1	4			2		1	1	1	1	2	1	2	1	1	1	1	1	1	1	1	1	4		3	1	3	2	1	3	2	1	1	1	1	0	2
405	6	1	1	1	2	1	4	1	8	1	3		1	2			2		1	1	1	1	1	0	2	1	1	1	1	1	1	1	2	0	1		4	3	3	3	3	5	2	3	1	1	1	0	1
406	5	2	1	1	2	1	4	1	8	1	1		1	4			2		1	1	1	1	2	1	2	1	1	1	1	1	1	1	1	1	4		1	1	2	2	1	3	2	1	1	1	1	0	3
407	3	1	1	1	2	1	2	1	8	1	2		3	2			2		1	1	2	0	2	1	2	1	1	1	1	1	1	1	1	1	1		1	3	3	2	2	3	2	3	1	1	1	0	1
408	3	1	1	1	2	1	2	1	8	1	1		1	3			2		2	0	1	1	2	1	2	1	1	1	1	1	1	1	1	1	1		1	1	3	2	2	3	2	1	1	1	0	0	2
409	3	1	1	1	2	1	2	1	8	1	1		1	3			2		1	1	1	1	2	1	2	1	1	1	2	0	1	1	1	1	4		1	3	3	2	1	3	2	1	1	1	1	0	1
410	3	1	1	1	2	1	2	1	8	1	2		1	2			2		2	0	1	1	2	1	2	1	1	1	1	1	1	1	1	1	1		1	1	3	2	3	3	2	1	1	1	1	0	2
411	4	1	1	1	2	1	2	1	8	1	2		1	3			2		3	0	1	1	2	1	2	1	1	1	2	0	1	1	1	1	1		1	3	3	2	3	3	2	1	1	1	1	0	2
412	4	1	1	1	2	1	2	1	8	1	1		1	3			2		1	1	1	1	3	0	2	1	1	1	1	1	1	1	1	1	4		1	1	1	2	3	3	1	1	1	1	1	0	2
413	4	1	1	1	2	1	4	1	8	1	2		1	2			2		1	1	1	1	2	1	2	1	1	1	1	1	1	1	1	1	1		1	3	2	2	2	3	2	1	1	1	1	0	2
414	5	2	1	1	2	1	4	1	8	1	2		1	2			2		1	1	3	0	2	1	2	1	1	1	1	1	1	1	1	1	4		1	3	3	2	3	3	2	1	1	1	1	0	2
415	3	1	1	1	2	1	2	1	8	1	1		1	2			2		1	1	1	1	2	1	2	1	1	1	1	1	1	1	1	1	1		1	1	3	1	2	1	2	1	1	1	1	0	3
416	2	1	1	1	2	1	2	1	8	1	3		1	2			2		1	1	1	1	2	1	2	1	1	1	1	1	1	1	1	1	4		3	1	2	1	2	3	2	2	1	1	1	0	3
417	3	1	1	1	2	1	2	1	8	1	1		1	4			2		1	1	1	1	2	1	2	1	1	1	1	1	1	1	1	1	1		1	2	3	2	2	4	2	1	1	1	1	0	1
418	4	1	1	1	2	1	2	1	8	1	2		1	2			2		1	1	1	1	2	1	2	1	1	1	1	1	1	1	1	1	1		1	1	3	2	2	5	2	1	1	1	1	0	1
419	4	1	1	1	2	1	2	1	8	1	2		1	2			2		1	1	1	1	2	1	2	1	1	1	1	1	1	1	1	1	1		1	1	2	2	3	3	2	1	1	1	0	0	2
420	3	1	1	1	2	1	2	1	8	1	1		1	3			2		1	1	3	0	2	1	2	1	1	1	2	0	1	1	1	1	1		1	3	2	2	1	1	2	1	1	1	1	0	2
421	3	2	1	1	2	1	2	1	8	1	1		1	3			2		2	0	1	1	2	1	2	1	1	1	1	1	1	1	1	1	4		1	1	3	2	1	3	2	1	1	1	1	0	1
422	4	1	1	1	2	1	2	1	8	1	3		1	2			2		1	1	1	1	2	1	2	1	1	1	2	0	1	1	1	1	4		1	1	2	3	3	3	2	1	1	1	1	0	2
423	3	1	1	1	2	1	2	1	8	1	1		1	2			2		1	1	1	1	2	1	2	1	1	1	1	1	1	1	1	1	4		1	1	2	2	3	3	2	1	1	1	1	0	2
424	3	1	2	1	2	1	2	1	8	1	2		1	3			2		1	1	1	1	2	1	2	1	1	1	1	1	1	1	1	1	4		4	1	1	2	1	3	2	1	1	1	1	0	2
425	3	1	1	1	2	1	2	1	8	1	1		1	3			2		1	1	1	1	2	1	2	1	1	1	1	1	1	1	1	1	1		1	3	3	2	3	3	2	1	1	1	1	0	2
426	4	2	1	1	2	1	3	1	8	1	1		1	3			2		1	1	1	1	2	1	2	1	1	1	1	1	1	1	3	0	5		4	2	2	2	3	3	2	1	1	1	1	0	1
427	3	1	1	1	2	1	2	1	8	1	1		1	2			2		2	0	1	1	2	1	2	1	1	1	1	1	1	1	1	1	4		2	1	2	2	1	3	2	1	1	1	1	0	2
428	4	2	1	1	2	1	3	5	5	1	2		1	2			2		1	1	1	1	3	0	2	1	1	1	3	0	1	1	3	0	1		1	2	3	2	3	3	2	1	1	1	1	0	1
429	3	2	1	1	2	1	2	1	8	1	2		1	2			2		1	1	1	1	2	1	2	1	1	1	1	1	1	1	1	1	1		1	3	2	2	1	3	2	1	1	1	1	0	2
430	5	2	1	1	2	1	4	1	8	1	1		1	2			2		1	1	1	1	2	1	2	1	1	1	1	1	1	1	1	1	4		4	1	3	2	1	3	2	1	1	1	1	0	1
431	4	1	1	1	2	1	2	1	8	1	1		1	2			2		1	1	1	1	2	1	2	1	1	1	1	1	1	1	1	1	1		1	2	2	2	2	3	2	1	1	1	0	0	1
432	3	2	1	1	2	1	2	5	5	1	1		1	3			2		1	1	1	1	2	1	2	1	1	1	1	1	1	1	1	1	4		1	2	2	2	3	3	2	1	1	1	1	0	2
433	7	2	1	1	2	3	4	1	8	1	1		1	3			2		2	0	1	1	2	1	2	1	1	1	1	1	1	1	1	1	4		1	1	2	1	1	3	1	1	1	1	1	0	2
434	3	2	1	1	2	1	2	1	8	1	1		1	3			2		1	1	2	0	2	1	2	1	1	1	1	1	1	1	1	1	4		2	3	2	1	1	3	2	1	1	1	1	0	1
435	4	1	1	1	2	1	2	1	8	1	2		1	2			2		1	1	1	1	2	1	2	1	1	1	1	1	1	1	1	1	4		1	3	3	2	2	1	2	1	1	1	1	0	2
436	3	2	1	1	2	1	2	5	5	1	1		1	3			2		1	1	1	1	2	1	2	1	1	1	1	1	1	1	1	1	5		4	3	3	2	1	3	2	1	1	1	1	0	1
437	3	1	1	1	2	1	2	1	8	1	1		3	3			2		1	1	1	1	2	1	2	1	1	1	1	1	1	1	1	1	4		1	1	2	3	3	3	2	1	1	1	0	0	1
438	4	1	1	1	2	1	4	1	8	1	3		1	2			2		1	1	1	1	2	1	2	1	1	1	1	1	1	1	1	1	1		1	1	3	2	2	3	2	1	1	1	1	0	2
439	5	1	1	1	2	1	4	1	8	1	1		1	3			2		1	1	1	1	2	1	1	0	1	1	1	1	1	1	1	1	1		1	3	2	3	2	3	2	1	1	1	1	0	1
440	6	2	1	1	2	1	4	1	8	1	1		1	2			2		1	1	1	1	2	1	3	0	1	1	1	1	1	1	1	1	1		1	3	3	2	1	3	1	1	1	1	1	0	2
441	5	1	1	1	2	1	4	1	8	1	2		1	2			2		2	0	3	0	2	1	2	1	1	1	1	1	1	1	1	1	4		1	3	3	2	1	3	2	1	1	1	0	0	2
442	4	2	1	1	2	2	1	3	7	1	2		4	2			2		1	1	1	1	2	1	2	1	1	1	1	1	1	1	1	1	4		1	1	3	2	1	3	2	1	1	1	1	0	1
443	4	1	2	1	2	1	2	1	8	1	3		1	2			2		1	1	1	1	2	1	2	1	1	1	1	1	1	1	1	1	4		1	1	3	2	2	3	2	1	1	1	1	0	1
444	5	2	1	1	2	1	4	1	8	1	3		1	2			2		1	1	1	1	2	1	2	1	1	1	1	1	1	1	1	1	4		1	3	3	2	1	3	2	2	1	1	1	0	2
445	4	1	1	1	2	1	3	1	8	1	1		1	3			2		1	1	1	1	2	1	2	1	1	1	1	1	1	1	1	1	4		1	3	3	2	2	3	2	1	1	1	1	0	2
446	4	1	1	1	2	1	3	1	8	1	1		1	3			2		2	0	2	0	2	1	2	1	1	1	1	1	1	1	1	1	1		1	1	2	2	2	2	2	1	1	1	1	0	2
447	3	1	1	1	2	1	2	1	8	1	3		1	2			2		1	1	1	1	2	1	2	1	1	1	1	1	1	1	1	1	1		1	3	3	2	3	3	2	3	0	1	1	0	1
448	3	1	1	1	2	1	2	1	8	1	1		1	3			2		1	1	1	1	2	1	2	1	1	1	1	1	1	1	1	1	1		1	1	2	2	2	3	2	1	1	1	1	0	2
449	7	1	1	1	2	2	3	1	8	1	1		1	3			2		1	1	1	1	2	1	2	1	1	1	1	1	1	1	1	1	4		1	1	3	2	3	3	2	1	1	1	0	0	3
450	5	1	1	1	2	1	3	1	8	1	1		1	2			2		1	1	1	1	2	1	2	1	1	1	1	1	1	1	1	1	1		1	3	3	2	2	3	2	1	1	1	1	0	1
451	7	2	1	1	2	3	3	1	8	1	1		1	2			2		2	0	1	1	2	1	2	1	1	1	1	1	1	1	1	1	1		3	3	3	2	3	3	2	1	0	1	0	0	1
452	3	1	1	1	2	1	2	1	8	1	1		3	2			2		1	1	1	1	2	1	2	1	1	1	1	1	1	1	1	1	4		1	1	2	2	1	3	2	1	1	1	1	0	1
453	7	1	1	1	2	3	3	1	8	1	3		1	2			2		1	1	1	1	3	0	2	1	1	1	1	1	1	1	1	1	1		1	1	3	2	2	5	2	1	1	1	1	0	2
454	4	1	1	1	2	1	3	1	8	1	2		1	3			2		1	1	1	1	2	1	2	1	1	1	1	1	1	1	1	1	4		1	1	3	2	3	3	2	1	1	1	1	0	2
455	4	2	1	1	2	1	3	1	8	1	3		1	2			2		2	0	1	1	2	1	2	1	1	1	1	1	1	1	3	0	4		4	2	3	3	1	3	2	1	1	1	1	0	2
456	7	1	1	1	2	2	2	3	7	1	2		1	3			2		1	1	1	1	3	0	3	0	2	0	1	1	1	1	1	1	1		1	3	3	2	3	3	1	1	1	1	1	0	1
457	3	1	1	1	2	1	2	1	8	1	1		1	3			2		1	1	3	0	3	0	3	0	1	1	1	1	1	1	1	1	1		1	1	3	1	1	3	2	1	1	1	0	0	2
458	6	1	1	1	2	1	4	1	8	1	1		1	3			2		1	1	1	1	2	1	2	1	1	1	1	1	1	1	1	1	1		1	1	3	1	2	3	1	1	1	1	1	0	2
459	7	1	1	1	2	2	2	3	7	1	1		1	3			2		1	1	1	1	2	1	2	1	1	1	1	1	1	1	1	1	1		1	1	3	2	2	3	2	1	1	1	1	0	3
460	4	1	2	1	2	1	3	1	8	1	1		1	3			2		1	1	1	1	2	1	2	1	1	1	1	1	1	1	3	0	4		1	1	2	2	1	3	2	1	1	1	0	0	2
461	7	1	1	1	2	2	2	1	8	1	1		1	3			2		1	1	1	1	2	1	1	0	1	1	1	1	1	1	1	1	1		1	3	3	2	2	3	2	1	1	1	1	0	1
462	7	1	1	1	2	2	2	1	8	1	1		1	2			2		2	0	1	1	2	1	2	1	1	1	1	1	1	1	1	1	4		1	1	1	2	1	3	2	1	1	1	1	0	2
463	7	2	1	1	2	2	2	1	8	1	3		1	1			2		1	1	2	0	2	1	2	1	1	1	3	0	1	1	3	0	5		3	3	3	2	3	3	2	1	1	1	1	0	1
464	7	1	1	1	2	2	2	1	8	1	1		1	4			2		1	1	1	1	2	1	2	1	1	1	3	0	1	1	1	1	1		1	1	2	3	3	3	2	1	1	1	1	0	2
465	4	1	1	1	2	1	3	1	8	1	1		1	3			2		2	0	1	1	2	1	2	1	1	1	1	1	1	1	1	1	4		1	1	2	3	3	3	2	1	1	1	1	0	2
466	7	1	1	1	2	2	2	1	8	1	1		1	2			2		1	1	1	1	2	1	2	1	1	1	1	1	1	1	1	1	1		1	1	3	2	1	3	2	1	1	1	1	0	2
467	7	1	1	1	2	2	2	1	8	1	1		1	2			2		1	1	1	1	2	1	2	1	1	1	1	1	1	1	1	1	4		2	1	3	2	1	3	2	1	1	1	1	0	3
468	4	1	1	1	2	1	3	3	7	1	2		1	2			2		2	0	1	1	2	1	2	1	1	1	1	1	1	1	1	1	4		1	1	3	2	1	3	2	1	1	1	1	0	2
469	3	1	1	1	2	1	2	1	8	1	1		1	3			2		1	1	1	1	2	1	2	1	1	1	1	1	1	1	1	1	4		1	1	2	1	1	3	2	1	1	1	1	0	3
470	4	2	1	1	2	1	3	1	8	1	1		1	3			2		1	1	1	1	2	1	2	1	1	1	1	1	1	1	1	1	4		1	2	3	2	1	3	2	1	1	1	1	0	2
471	3	2	1	1	2	1	2	1	8	1	1		3	2			2		1	1	1	1	2	1	2	1	1	1	1	1	1	1	1	1	4		1	3	3	2	1	3	2	1	1	1	1	0	1
472	4	1	1	1	2	1	3	1	8	1	1		1	3			2		1	1	1	1	2	1	2	1	1	1	1	1	1	1	1	1	4		1	1	1	1	1	3	2	1	1	1	1	0	2
473	7	2	1	1	2	2	2	3	7	1	2		1	3			2		1	1	1	1	2	1	2	1	1	1	1	1	1	1	1	1	4		1	1	2	2	1	3	2	1	0	1	0	0	2
474	5	1	1	1	2	1	2	1	8	1	1		1	1			2		1	1	1	1	2	1	2	1	1	1	1	1	1	1	1	1	1		1	1	1	3	2	3	2	3	1	1	1	0	2
475	2	1	1	1	2	1	2	1	8	1	2		1	2			2		1	1	1	1	2	1	2	1	1	1	1	1	1	1	1	1	1		1	1	3	2	2	3	2	1	1	1	1	0	3
476	4	1	1	1	2	1	2	1	8	1	3		1	1			2		3	0	1	1	3	0	2	1	1	1	1	1	1	1	3	0	1		1	3	2	2	1	3	2	1	1	1	0	0	2
477	7	2	1	1	2	2	2	3	7	1	1		1	3			2		1	1	1	1	2	1	2	1	1	1	1	1	1	1	1	1	4		1	1	3	2	1	3	2	1	1	1	1	0	3
478	3	1	1	1	2	1	2	1	8	1	1		1	4			2		1	1	1	1	2	1	2	1	1	1	2	0	1	1	1	1	1		1	1	2	1	2	3	2	1	1	1	0	0	2
479	7	1	1	1	2	3	4	1	8	1	2		1	1			2		1	1	1	1	2	1	2	1	1	1	1	1	1	1	1	1	4		1	1	3	2	2	3	2	1	1	1	1	0	2
480	3	1	1	1	2	1	2	1	8	1	1		1	3			2		1	1	1	1	2	1	2	1	1	1	1	1	1	1	1	1	1		1	3	3	2	2	3	2	1	1	1	1	0	2
481	3	2	1	1	2	1	2	1	8	1	1		1	3			2		1	1	1	1	2	1	2	1	1	1	1	1	1	1	1	1	4		4	3	3	2	1	3	2	1	1	1	1	0	1
482	3	2	2	1	2	1	2	1	8	1	1		1	2			2		1	1	1	1	2	1	2	1	1	1	1	1	1	1	1	1	4		4	3	3	2	1	3	2	1	1	1	1	0	2
483	4	2	1	1	2	1	4	1	8	1	1		1	2			2		1	1	1	1	2	1	2	1	1	1	1	1	1	1	1	1	4		1	1	3	2	1	3	2	1	1	1	1	0	1
484	3	2	1	1	2	1	2	1	8	1	1		1	3			2		3	0	1	1	2	1	2	1	1	1	1	1	1	1	1	1	4		3	3	2	3	1	3	1	1	1	1	1	0	2
485	5	2	1	1	2	1	4	1	8	1	1		1	2			2		1	1	1	1	2	1	2	1	1	1	1	1	1	1	1	1	4		1	1	3	2	1	3	2	1	1	1	1	0	1
486	5	1	1	1	2	1	3	3	7	1	1		1	2			2		2	0	1	1	2	1	2	1	1	1	1	1	1	1	1	1	1		1	2	3	2	1	3	2	3	1	1	0	0	2
487	6	2	1	1	2	1	4	1	8	1	1		1	2			2		1	1	1	1	2	1	2	1	1	1	1	1	1	1	1	1	4		3	2	2	1	1	3	2	1	1	1	1	0	1
488	4	1	1	1	2	1	3	3	7	1	1		1	3			2		2	0	1	1	2	1	2	1	1	1	1	1	1	1	1	1	1		1	1	3	2	2	3	2	1	1	1	1	0	3
489	5	1	1	1	2	1	4	1	8	1	1		1	1			2		1	1	1	1	1	0	2	1	1	1	1	1	1	1	1	1	1		1	1	3	2	2	3	2	3	1	1	1	0	3
490	5	1	1	1	2	1	4	3	7	1	2		1	2			2		1	1	1	1	2	1	2	1	1	1	1	1	1	1	1	1	4		4	3	2	2	1	3	2	1	1	1	1	0	1
491	3	1	1	1	2	1	2	1	8	1	1		1	3			1	2	1	1	1	1	2	1	2	1	1	1	1	1	1	1	1	1	4		1	1	2	2	2	3	2	1	1	1	1	0	3
492	3	1	1	1	2	1	2	1	8	1	1		1	2			2		1	1	1	1	2	1	2	1	1	1	1	1	1	1	1	1	1		1	1	3	2	2	3	2	1	1	1	1	0	2
493	4	1	1	1	2	1	3	1	8	1	1		1	2			2		1	1	1	1	2	1	1	0	1	1	1	1	1	1	3	0	1		1	3	3	2	3	3	2	1	1	1	1	0	2
494	7	2	1	1	2	3	4	3	7	1	3		1	3			2		2	0	3	0	2	1	2	1	1	1	1	1	1	1	1	1	4		1	1	3	2	1	3	2	1	1	1	1	0	2
495	4	1	1	1	2	1	2	1	8	1	1		1	3			1	3	1	1	1	1	2	1	2	1	1	1	1	1	1	1	1	1	4		1	1	2	2	1	3	2	1	1	1	1	0	1
496	7	2	1	1	2	2	1	1	8	1	1		1	3			2		1	1	1	1	2	1	2	1	1	1	1	1	1	1	1	1	4		1	3	3	2	3	3	2	1	1	1	1	0	1
497	7	2	1	1	2	2	1	1	8	1	2		1	2			2		1	1	1	1	2	1	2	1	1	1	1	1	1	1	3	0	4		1	1	3	2	3	3	2	1	1	1	1	0	2
498	3	1	2	1	2	1	2	1	8	1	1		1	2			2		1	1	1	1	2	1	2	1	1	1	1	1	1	1	1	1	1		1	3	3	2	2	3	2	3	1	1	1	0	1
499	3	1	1	1	2	1	2	1	8	1	1		1	2			2		1	1	2	0	2	1	2	1	1	1	1	1	1	1	1	1	1		1	1	3	2	2	3	2	1	1	1	1	0	1
500	3	2	1	1	2	1	2	1	8	1	1		1	3			2		1	1	1	1	2	1	2	1	1	1	1	1	1	1	1	1	4		4	3	2	2	1	3	2	1	1	1	1	0	2
501	3	2	1	1	2	1	2	1	8	1	1		1	2			2		1	1	1	1	2	1	2	1	1	1	2	0	1	1	1	1	4		2	3	2	3	1	3	1	1	1	1	1	0	1
502	7	1	1	1	2	2	2	1	8	1	1		1	3			2		2	0	1	1	2	1	2	1	1	1	1	1	1	1	1	1	4		1	1	2	2	1	3	2	1	1	1	1	0	2
503	4	1	1	1	2	1	2	1	8	1	1		1	2			2		1	1	1	1	2	1	2	1	1	1	1	1	1	1	1	1	4		1	3	3	2	3	1	2	1	1	1	1	0	2
504	3	1	1	1	2	1	2	1	8	1	1		1	4			2		1	1	1	1	2	1	2	1	1	1	1	1	1	1	1	1	1		1	1	2	2	1	3	2	1	1	1	1	0	2
505	7	2	1	1	2	2	2	3	7	1	1		1	2			2		1	1	1	1	2	1	2	1	1	1	1	1	1	1	1	1	4		1	1	3	2	1	3	2	1	1	1	1	0	1
506	4	1	1	1	2	1	3	1	8	1	2		1	2			2		2	0	1	1	2	1	2	1	1	1	1	1	1	1	1	1	4		1	1	3	2	2	1	2	1	1	1	1	0	2
507	7	2	1	1	2	3	2	1	8	1	1		1	4			2		1	1	1	1	1	0	2	1	1	1	1	1	1	1	1	1	4		3	3	3	2	2	3	2	1	1	1	1	0	1
508	3	1	1	1	2	1	2	1	8	1	3		1	2			2		1	1	2	0	2	1	2	1	1	1	1	1	1	1	1	1	1		1	3	2	2	3	3	2	1	1	1	1	0	2
509	7	1	1	1	2	1	4	1	8	1	1		1	3			2		3	0	1	1	2	1	2	1	1	1	1	1	1	1	1	1	1		1	3	3	2	3	3	2	1	1	1	1	0	2
510	7	1	1	1	2	2	1	1	8	1	1		1	2			2		1	1	1	1	2	1	2	1	1	1	1	1	1	1	1	1	4		1	1	2	2	1	3	2	1	1	1	0	0	3
511	5	2	1	1	2	1	4	3	7	1	1		1	3			2		1	1	1	1	2	1	2	1	1	1	1	1	1	1	1	1	1		1	1	3	2	1	3	2	1	1	1	1	0	1
512	3	1	1	1	2	1	2	1	8	1	1		1	2			1	3	1	1	1	1	2	1	2	1	1	1	1	1	1	1	1	1	4		1	3	2	3	1	3	2	1	1	1	1	0	1
513	3	2	1	1	2	1	2	1	8	1	1		1	3			2		1	1	1	1	2	1	2	1	1	1	1	1	1	1	1	1	4		3	3	3	2	3	3	2	1	1	1	1	0	1
514	5	2	1	1	2	1	4	3	7	1	1		1	1			2		1	1	1	1	2	1	2	1	1	1	1	1	1	1	1	1	4		4	2	2	3	1	3	2	1	1	1	1	0	2
515	3	2	1	1	2	1	2	1	8	1	1		1	2			2		1	1	1	1	2	1	2	1	1	1	1	1	1	1	1	1	4		1	3	3	2	1	3	2	1	1	1	1	0	1
516	3	2	1	1	2	1	2	1	8	1	1		1	2			2		1	1	1	1	2	1	2	1	1	1	1	1	1	1	1	1	4		1	3	3	2	1	3	2	1	1	1	1	0	1
517	3	1	1	1	2	1	2	1	8	1	1		1	3			1	1	1	1	1	1	2	1	2	1	1	1	1	1	1	1	2	0	4		1	1	2	2	1	3	2	1	1	1	1	0	2
518	5	1	1	1	2	1	2	1	8	1	1		1	2			2		1	1	2	0	2	1	1	0	1	1	1	1	1	1	1	1	1		1	1	1	3	3	3	2	1	1	1	1	0	2
519	4	1	2	1	2	1	4	1	8	1	3		1	3			2		1	1	1	1	2	1	2	1	1	1	1	1	1	1	1	1	1		1	3	3	2	2	3	2	1	1	1	1	0	2
520	3	2	1	1	2	1	2	1	8	1	1		1	3			2		1	1	1	1	2	1	2	1	1	1	1	1	1	1	2	0	1		1	3	3	2	3	3	2	1	1	1	1	0	1
521	6	2	1	1	2	1	4	1	8	1	3		1	2			2		1	1	3	0	3	0	2	1	3	0	3	0	1	1	3	0	4		1	1	2	3	1	3	2	3	1	0	0	1	2
522	3	1	1	1	2	1	2	1	8	1	2		1	2			2		1	1	1	1	2	1	2	1	1	1	1	1	1	1	1	1	4		1	3	3	2	2	3	2	1	1	1	0	0	3
523	3	1	1	1	2	1	2	1	8	1	2		1	2			2		1	1	1	1	2	1	2	1	1	1	1	1	1	1	1	1	1		1	2	2	2	2	3	2	1	1	1	1	0	2
524	7	2	1	1	2	3	1	3	7	1	1		1	4			2		1	1	1	1	2	1	2	1	1	1	1	1	1	1	1	1	1		1	1	3	2	3	3	2	1	1	1	1	0	2
525	5	1	1	1	2	1	2	1	8	1	3		1	2			2		1	1	1	1	2	1	2	1	1	1	1	1	1	1	1	1	4		1	1	3	2	3	3	2	1	1	1	1	0	2
526	5	2	1	1	2	1	3	1	8	1	3		1	2			2		1	1	1	1	2	1	2	1	1	1	1	1	1	1	1	1	1		4	3	3	2	3	3	1	1	1	1	1	0	1
527	4	1	1	1	2	1	3	1	8	1	1		1	3			2		2	0	1	1	2	1	2	1	1	1	1	1	1	1	1	1	1		1	1	3	2	1	3	2	1	1	1	1	0	2
528	6	1	1	1	2	1	4	1	8	1	1		1	2			2		1	1	1	1	2	1	2	1	1	1	1	1	1	1	1	1	1		1	1	3	2	2	3	2	1	1	1	1	0	1
529	6	2	1	1	2	2	2	1	8	1	2		1	2			2		1	1	1	1	2	1	2	1	1	1	1	1	1	1	1	1	1		1	3	3	2	1	3	2	1	1	1	0	0	2
530	5	2	1	1	2	2	1	3	7	1	1		2	3			2		1	1	2	0	2	1	2	1	1	1	1	1	1	1	1	1	4		2	1	1	1	1	3	2	1	0	0	1	0	2
531	7	1	1	1	2	2	3	1	8	1	2		1	2			2		1	1	1	1	2	1	2	1	1	1	1	1	1	1	1	1	1		1	1	2	2	2	4	2	1	1	1	1	0	2
532	4	2	2	1	2	1	3	1	8	1	2		1	2			2		1	1	1	1	2	1	2	1	1	1	1	1	1	1	1	1	4		1	3	3	2	2	3	2	1	1	1	1	0	1
533	4	1	1	1	2	1	2	1	8	1	1		1	3			2		1	1	1	1	2	1	2	1	2	0	2	0	1	1	2	0	4		1	1	1	1	3	3	2	1	1	1	1	0	3
534	3	1	1	1	2	1	2	1	8	1	1		1	4			2		1	1	1	1	2	1	2	1	1	1	1	1	1	1	3	0	4		1	1	2	2	2	3	2	3	1	1	1	0	2
535	2	1	1	1	2	1	2	1	8	1	1		1	3			2		1	1	1	1	2	1	2	1	1	1	1	1	1	1	1	1	4		1	1	3	2	1	3	2	1	1	1	1	0	2
536	3	2	1	1	2	1	2	3	7	1	1		1	1			2		1	1	1	1	2	1	2	1	1	1	3	0	1	1	1	1	4		4	3	3	3	1	3	2	1	1	1	0	0	1
537	5	1	1	1	2	1	2	1	8	1	1		1	2			2		1	1	1	1	2	1	1	0	1	1	1	1	1	1	1	1	5		1	3	2	2	3	3	2	1	1	1	1	0	1
538	2	2	1	1	2	3	4	9	1	1	2		1	4			1	3	1	1	3	0	3	0	3	0	3	0	3	0	3	0	3	0	4		2	1	1	1	1	1	2	1	1	1	1	1	1
539	2	2	1	1	2	1	1	1	8	1	3		1	3			2		1	1	2	0	2	1	2	1	1	1	2	0	1	1	1	1	4		1	3	3	2	1	3	2	1	1	1	1	0	1
540	7	1	1	1	2	2	2	1	8	1	1		3	3			2		1	1	1	1	2	1	2	1	1	1	1	1	1	1	1	1	1		1	1	2	2	2	3	2	1	1	1	1	0	3
541	3	1	1	1	2	1	2	1	8	1	1		1	2			2		1	1	1	1	2	1	2	1	1	1	1	1	1	1	1	1	1		1	1	3	2	2	1	2	1	1	1	1	0	2
542	3	1	1	1	2	1	2	1	8	1	1		1	2			2		1	1	1	1	2	1	2	1	1	1	1	1	1	1	1	1	1		1	1	3	2	2	3	2	1	1	1	1	0	2
543	3	1	1	1	2	1	2	1	8	1	1		1	3			2		2	0	1	1	2	1	2	1	1	1	1	1	1	1	1	1	1		1	3	2	2	2	3	2	1	1	1	1	0	2
544	3	1	1	1	2	1	2	1	8	1	1		1	2			2		2	0	1	1	2	1	2	1	1	1	1	1	1	1	1	1	1		1	3	3	2	3	3	2	1	1	1	1	0	2
545	7	1	1	1	2	2	2	1	8	1	2		1	2			2		1	1	1	1	2	1	2	1	1	1	1	1	1	1	1	1	4		1	3	2	2	1	3	2	1	1	1	1	0	1
546	4	2	2	1	2	1	4	1	8	1	1		1	4			2		1	1	1	1	2	1	2	1	1	1	1	1	1	1	1	1	4		1	3	3	2	1	3	2	3	1	1	1	0	2
547	6	1	1	1	2	1	4	1	8	1	1		1	3			2		1	1	1	1	2	1	2	1	1	1	1	1	1	1	1	1	1		1	1	2	1	3	3	2	1	1	1	1	0	2
548	5	1	1	1	2	1	4	1	8	1	1		1	2			2		1	1	1	1	2	1	2	1	1	1	1	1	1	1	1	1	1		1	1	3	2	2	3	2	1	1	1	1	0	2
549	5	1	1	1	2	1	3	3	7	1	2		1	3			2		1	1	1	1	1	0	1	0	1	1	1	1	1	1	1	1	4		1	2	3	2	3	3	2	1	1	1	1	0	2
550	3	1	1	1	2	1	2	1	8	1	1		1	3			2		1	1	1	1	2	1	2	1	1	1	1	1	1	1	1	1	1		1	1	1	2	2	3	2	1	1	1	1	0	3
551	4	2	1	1	2	1	3	1	8	1	1		1	3			2		1	1	1	1	2	1	2	1	1	1	1	1	1	1	1	1	4		1	2	2	2	1	3	1	1	1	1	1	0	2
552	4	2	1	1	2	1	3	1	8	1	1		1	3			2		1	1	2	0	2	1	2	1	1	1	3	0	1	1	1	1	4		1	3	3	2	2	3	2	1	1	1	1	0	2
553	5	1	1	1	2	1	4	1	8	1	1		1	3			2		2	0	1	1	2	1	2	1	1	1	1	1	1	1	1	1	1		1	3	3	2	1	3	2	1	1	1	1	0	2
554	5	1	1	1	2	1	3	3	7	1	2		1	2			2		1	1	2	0	2	1	2	1	1	1	1	1	1	1	1	1	1		1	1	2	2	3	3	2	1	1	1	1	0	2
555	7	2	1	1	2	1	4	1	8	1	2		1	3			2		1	1	1	1	2	1	2	1	1	1	1	1	1	1	1	1	4		4	2	2	3	3	5	2	3	1	1	1	0	1
556	4	1	1	1	2	1	3	1	8	1	1		1	3			2		1	1	1	1	2	1	2	1	1	1	1	1	1	1	1	1	1		1	3	3	2	1	3	2	1	1	1	1	0	2
557	4	1	1	1	2	1	3	1	8	1	1		1	3			2		1	1	2	0	2	1	2	1	1	1	1	1	1	1	1	1	1		1	1	3	2	2	3	2	1	1	1	0	0	2
558	5	2	1	1	2	1	3	1	8	1	1		1	3			2		1	1	3	0	2	1	2	1	1	1	3	0	1	1	1	1	4		4	1	1	2	1	3	2	1	1	1	1	0	3
559	3	1	1	1	2	1	2	1	8	1	1		1	2			2		2	0	1	1	2	1	2	1	1	1	1	1	1	1	1	1	4		4	1	3	3	1	3	2	1	1	1	1	0	1
560	5	2	1	1	2	1	4	1	8	1	1		1	3			2		1	1	1	1	2	1	2	1	1	1	1	1	1	1	1	1	4		4	3	3	2	1	3	2	1	1	1	1	0	2
561	6	2	1	1	2	1	4	1	8	1	1		1	3			2		2	0	1	1	2	1	2	1	1	1	1	1	1	1	1	1	4		1	3	3	2	1	3	2	1	1	1	1	0	1
562	3	1	1	1	2	1	2	1	8	1	1		1	3			1	2	1	1	1	1	2	1	2	1	1	1	1	1	1	1	1	1	1		1	1	2	2	1	3	2	1	1	1	1	0	2
563	6	1	1	1	2	1	4	1	8	1	3		2	2			2		1	1	1	1	2	1	2	1	1	1	1	1	1	1	1	1	1		1	2	2	3	3	3	2	1	1	1	1	0	1
564	6	1	1	1	2	1	4	1	8	1	1		1	2			2		1	1	1	1	2	1	2	1	1	1	1	1	1	1	1	1	1		1	3	2	3	2	3	2	3	1	1	1	0	2
565	5	2	2	1	2	1	4	1	8	1	2		1	2			2		1	1	1	1	2	1	2	1	1	1	1	1	1	1	1	1	4		1	1	3	2	1	3	1	1	1	1	1	0	2
566	5	1	1	1	2	1	4	1	8	1	1		1	2			2		1	1	1	1	2	1	2	1	1	1	1	1	1	1	1	1	1		1	3	3	2	2	3	2	1	1	1	1	0	1
567	3	2	1	1	2	1	2	3	7	1	1		1	2			2		1	1	1	1	2	1	2	1	1	1	1	1	1	1	1	1	4		1	3	2	2	1	3	2	1	1	1	1	0	1
568	7	1	1	1	2	2	2	1	8	1	2		1	2			2		1	1	1	1	2	1	2	1	1	1	2	0	1	1	1	1	1		1	1	2	2	2	3	2	1	1	1	1	0	2
569	5	1	1	1	2	1	4	1	8	1	2		1	2			2		1	1	1	1	2	1	2	1	1	1	1	1	1	1	1	1	1		1	3	3	2	2	3	2	3	1	1	0	0	1
570	3	1	1	1	2	1	3	1	8	1	1		1	2			2		1	1	2	0	2	1	2	1	1	1	1	1	1	1	1	1	4		1	3	2	2	2	3	2	1	1	1	1	0	1
571	4	1	1	1	2	1	3	1	8	1	1		1	3			2		2	0	3	0	2	1	2	1	1	1	1	1	1	1	2	0	4		1	1	2	1	1	3	2	3	1	1	0	0	1
572	3	1	1	1	2	1	2	1	8	1	1		1	1			2		3	0	1	1	2	1	2	1	1	1	1	1	1	1	3	0	1		1	2	3	2	3	3	2	1	1	1	1	0	2
573	4	1	1	1	2	1	3	1	8	1	1		3	3			2		1	1	1	1	2	1	2	1	1	1	1	1	1	1	1	1	4		1	1	2	2	1	3	1	1	1	1	1	0	3
574	4	2	1	1	2	1	2	1	8	1	1		1	2			2		1	1	1	1	2	1	2	1	1	1	1	1	1	1	1	1	4		1	2	3	3	1	3	2	1	1	1	1	0	1
575	7	2	1	1	2	2	2	1	8	1	1		1	3			2		1	1	1	1	2	1	2	1	1	1	1	1	1	1	1	1	4		1	3	3	2	1	3	2	1	1	1	1	0	1
576	4	2	1	1	2	1	2	1	8	1	1		1	2			2		3	0	1	1	3	0	3	0	1	1	1	1	1	1	1	1	4		3	1	3	2	1	3	2	1	1	1	1	0	1
577	5	2	1	1	2	1	3	1	8	1	1		1	2			2		1	1	1	1	2	1	2	1	1	1	1	1	1	1	2	0	4		1	2	2	3	1	3	2	1	1	1	1	0	2
578	6	1	1	1	2	3	4	12	9	1	1		1	2			2		2	0	2	0	2	1	1	0	1	1	1	1	1	1	1	1	4		4	3	3	3	1	3	2	1	1	0	0	0	1
579	3	1	1	1	2	1	2	1	8	1	1		1	3			2		1	1	1	1	2	1	2	1	1	1	1	1	1	1	2	0	1		1	1	3	2	2	4	2	1	1	1	1	0	2
580	7	1	1	1	2	3	3	1	8	1	1		1	2			2		1	1	3	0	2	1	2	1	1	1	2	0	1	1	1	1	4		2	1	2	2	1	3	2	1	1	1	1	0	2
581	7	1	1	1	2	2	2	3	7	1	2		1	3			2		2	0	1	1	2	1	2	1	1	1	2	0	1	1	1	1	1		1	3	3	2	3	3	2	3	1	1	1	0	2
582	2	2	1	1	2	1	2	3	7	2	2		1	3			2		2	0	2	0	3	0	2	1	2	0	2	0	2	0	2	0	4		1	1	1	1	1	1	2	1	1	0	0	0	1
583	2	1	1	1	2	2	1	1	8	1	2		1	1			1	1	2	0	2	0	2	1	2	1	2	0	2	0	2	0	2	0	1		1	2	2	3	3	5	2	3	0	0	0	1	2
584	6	1	1	1	2	2	1	1	8	1	1		1	3			2		1	1	2	0	2	1	2	1	1	1	1	1	1	1	1	1	1		1	1	3	2	2	3	2	1	1	1	1	0	2
585	3	1	1	1	2	1	2	1	8	1	2		1	2			2		1	1	1	1	2	1	2	1	1	1	1	1	1	1	1	1	4		1	2	3	2	1	3	2	1	1	1	1	0	2
586	6	1	1	1	2	3	3	1	8	1	1		1	4			1	1	1	1	1	1	2	1	2	1	1	1	1	1	1	1	1	1	4		1	3	2	1	1	3	2	1	1	1	0	0	2
587	3	1	1	1	2	1	2	1	8	1	1		1	2			2		1	1	1	1	2	1	2	1	1	1	1	1	1	1	1	1	4		1	3	2	2	3	2	2	1	1	1	1	0	1
588	4	2	1	1	2	1	4	1	8	1	1		1	3			2		1	1	1	1	2	1	2	1	1	1	1	1	1	1	1	1	4		1	2	3	2	1	3	2	1	1	1	1	0	1
589	5	2	1	1	2	1	4	1	8	1	2		1	2			2		1	1	1	1	2	1	2	1	1	1	1	1	1	1	1	1	1		1	2	3	2	1	3	2	1	1	1	1	0	1
590	3	2	1	1	2	1	2	1	8	2	1		1	3			2		2	0	1	1	2	1	2	1	1	1	3	0	1	1	3	0	4		4	1	2	3	1	3	2	1	1	1	1	0	2
591	2	2	1	1	2	2	2	5	5	2	2		1	3			2		2	0	2	0	2	1	2	1	2	0	2	0	2	0	2	0	5		1	1	2	2	2	3	1	1	0	1	1	1	1
592	1	1	1	1	2	1	1	1	8	1	1		1	1			2		2	0	1	1	1	0	1	0	1	1	1	1	1	1	1	1	2		2	1	1	1	1	3	1	2	1	1	1	1	3
593	2	1	1	1	2	1	1	9	1	1	1		1	3			2		1	1	1	1	2	1	2	1	3	0	1	1	1	1	3	0	4		3	1	3	1	1	3	2	3	1	1	1	0	3
594	7	1	1	1	2	3	2	1	8	1	2		1	2			2		2	0	1	1	2	1	2	1	1	1	1	1	1	1	2	0	1		1	3	3	2	3	3	2	1	1	1	1	0	2
595	2	1	1	1	2	1	1	1	8	1	1		1	3			2		1	1	1	1	2	1	2	1	1	1	1	1	1	1	1	1	4		4	1	1	1	1	4	2	2	0	0	1	0	3
596	3	1	1	1	2	1	1	1	8	1	1		1	2			2		1	1	1	1	2	1	1	0	1	1	1	1	1	1	3	0	4		4	1	1	3	1	3	2	1	1	1	1	0	2
597	3	1	1	1	2	1	1	4	12	1	1		1	2			1	1	3	0	3	0	3	0	3	0	3	0	3	0	3	0	3	0	5		4	3	3	3	3	5	2	3	0	0	0	1	3
598	5	1	1	1	2	1	3	1	8	1	3		3	2			2		1	1	1	1	2	1	2	1	1	1	1	1	1	1	3	0	4		3	3	2	2	1	3	2	1	1	1	1	0	1
599	8	1	2	1	2	3	1	1	1	1	1	1	1	1	1	1	2	-3	1	1	1	1	1	0	1	0	1	1	1	1	1	1	1	1	1		1	1	1	1	1	1	1	1	1	0	0	0	1
600	1	2	1	1	2	3	1	12	12	5	1	1	1	1	4	1	2	-3	1	1	3	0	3	0	3	0	1	1	3	0	3	0	3	0	4		4	1	2	3	1	3	1	1	0	0	1	0	2
601	2	1	1	1	2	1	1	10	10	1	2	2	1	2	3	2	2	-3	1	1	1	1	2	1	2	1	1	1	1	1	1	1	1	1	4		1	3	3	2	1	3	1	1	1	1	1	0	2
602	3	1	1	1	2	1	2	7	7	1	1	2	1	2	2	1	2	-3	1	1	1	1	2	1	2	1	1	1	1	1	1	1	1	1	1		1	3	3	2	2	3	2	1	1	1	1	0	1
603	7	1	1	1	2	1	2	4	4	4	3	1	2	3	4	3	1	2	1	1	1	1	1	0	1	0	1	1	1	1	1	1	1	1	2		1	2	3	3	3	5	2	3	0	0	0	1	2
604	4	1	1	1	2	3	5	3	3	5	1	1	1	4	4	4	1	2	2	0	1	1	3	0	3	0	1	1	1	1	1	1	2	0	4		1	1	1	2	1	4	2	3	1	1	1	0	3
605	3	1	1	1	2	1	1	5	5	1	3	2	1	2	1	1	2	-3	1	1	1	1	2	1	2	1	1	1	1	1	1	1	1	1	4		1	3	3	2	1	3	2	3	1	1	1	0	1
606	3	1	1	1	2	1	1	10	10	1	1	1	1	3	4	4	1	2	1	1	1	1	2	1	2	1	1	1	1	1	1	1	1	1	4		1	3	3	2	1	3	2	1	1	1	1	0	1
607	2	1	1	1	2	1	4	7	7	3	3	2	1	2	1	1	2	-3	1	1	1	1	2	1	2	1	1	1	1	1	1	1	1	1	1		1	2	3	2	2	2	2	1	1	1	1	0	1
608	4	2	1	1	2	1	3	10	10	1	1	1	1	4	3	3	2	-3	2	0	1	1	2	1	2	1	1	1	1	1	1	1	1	1	4		1	1	3	2	2	3	2	1	1	1	1	0	3
609	4	2	1	1	2	1	1	2	2	4	1	2	1	4	3	3	1	1	1	1	1	1	2	1	2	1	1	1	1	1	1	1	1	1	4		2	1	1	1	1	3	2	1	1	1	1	0	2
610	2	1	1	1	2	1	2	2	2	1	1	2	1	2	3	3	1	1	1	1	1	1	2	1	2	1	1	1	1	1	1	1	1	1	1		1	1	2	3	2	1	1	1	1	1	1	0	2
611	2	1	1	1	2	1	2	2	2	1	1	2	1	2	3	3	1	1	1	1	1	1	2	1	2	1	1	1	1	1	1	1	1	1	1		1	1	2	3	2	1	1	1	1	1	1	0	2
612	1	1	1	1	2	1	5	5	5	4	1	1	1	2	2	3	2	-3	1	1	1	1	3	0	2	1	1	1	1	1	1	1	3	0	4		2	1	1	3	1	3	2	1	1	1	1	0	2
613	7	1	1	1	2	2	1	12	12	1	1	1	1	3	2	2	2	-3	1	1	1	1	2	1	2	1	1	1	1	1	1	1	1	1	4		1	1	3	2	1	3	2	1	1	1	1	0	2
614	10	1	2	1	2	2	1	12	12	2	1	1	1	4	1	1	2	-3	1	1	1	1	2	1	2	1	1	1	1	1	1	1	1	1	4		1	1	2	1	1	3	2	1	1	1	1	0	2
615	6	1	1	1	2	2	1	12	12	1	1	1	1	3	3	2	2	-3	2	0	1	1	2	1	2	1	1	1	1	1	1	1	1	1	4		1	3	3	2	1	3	2	1	1	1	1	0	1
616	6	1	1	1	2	2	1	12	12	1	1	1	1	4	3	3	2	-3	2	0	1	1	2	1	3	0	1	1	1	1	1	1	1	1	4		2	1	3	2	1	3	2	1	1	1	1	0	1
617	6	2	1	1	2	2	1	12	12	1	3	2	1	2	1	2	2	-3	1	1	1	1	1	0	1	0	1	1	1	1	1	1	2	0	1		1	1	3	1	1	3	1	1	1	1	1	0	1
618	6	2	1	1	2	2	1	12	12	1	1	1	1	3	2	3	2	-3	2	0	1	1	2	1	2	1	1	1	3	0	1	1	1	1	4		1	2	3	2	3	3	2	1	1	1	1	0	1
619	6	1	1	1	2	2	1	12	12	1	1	2	1	3	1	2	2	-3	1	1	1	1	2	1	2	1	1	1	1	1	1	1	1	1	4		1	1	3	2	3	3	2	1	1	1	1	0	2
620	7	2	1	1	2	2	1	12	12	1	1	1	1	3	3	2	2	-3	1	1	1	1	3	0	2	1	1	1	1	1	1	1	1	1	1		1	2	2	2	3	3	2	1	1	1	1	0	1
621	6	1	1	1	2	2	2	12	12	1	1	2	1	4	2	2	2	-3	1	1	1	1	2	1	1	0	1	1	1	1	1	1	1	1	4		1	1	3	2	1	3	2	1	1	1	1	0	2
622	5	1	1	1	2	1	4	3	3	1	1	1	3	3	3	1	2	-3	2	0	1	1	2	1	2	1	1	1	1	1	1	1	1	1	4		1	3	3	2	1	3	2	1	1	1	1	0	2
623	3	2	1	1	2	1	2	3	3	1	1	1	1	3	2	3	2	-3	1	1	1	1	2	1	2	1	1	1	1	1	1	1	1	1	4		1	3	2	2	1	3	2	1	1	1	0	0	1
624	6	1	1	1	2	1	4	3	3	1	1	1	1	3	4	3	2	-3	2	0	1	1	2	1	2	1	1	1	1	1	1	1	1	1	4		1	1	2	2	1	3	2	1	1	1	1	0	2
625	5	1	1	1	2	1	4	3	3	1	1	1	1	2	1	2	2	-3	2	0	1	1	2	1	2	1	3	0	3	0	3	0	3	0	1		4	1	2	3	2	1	2	2	1	1	0	0	3
626	3	1	2	1	2	1	2	3	3	1	3	2	1	2	1	1	2	-3	2	0	1	1	2	1	2	1	1	1	1	1	1	1	1	1	4		1	2	3	2	3	3	2	1	1	1	1	0	1
627	5	1	1	1	2	1	4	3	3	1	1	1	1	3	3	3	2	-3	1	1	1	1	2	1	2	1	1	1	1	1	1	1	1	1	4		4	3	2	2	1	3	2	1	1	1	1	0	1
628	2	1	1	1	2	1	2	3	3	1	1	2	1	3	2	2	2	-3	2	0	1	1	2	1	2	1	1	1	2	0	1	1	1	1	4		1	1	3	2	1	3	2	1	1	1	1	0	1
629	4	2	1	1	2	1	4	3	3	1	3	2	1	2	1	1	2	-3	1	1	1	1	2	1	2	1	1	1	1	1	1	1	1	1	4		1	1	1	1	1	3	2	1	1	1	1	0	3
630	4	2	1	1	2	1	2	3	3	1	1	1	1	2	2	3	2	-3	1	1	3	0	2	1	2	1	1	1	3	0	1	1	1	1	4		1	3	3	1	1	3	2	1	1	1	1	0	2
631	4	1	1	1	2	1	2	3	3	1	1	2	2	3	2	2	2	-3	3	0	1	1	2	1	2	1	1	1	3	0	1	1	1	1	4		1	1	2	1	1	3	2	1	1	1	1	0	2
632	3	1	1	1	2	1	2	3	3	1	1	1	3	3	2	2	2	-3	1	1	1	1	2	1	2	1	1	1	1	1	1	1	1	1	4		1	2	3	2	1	3	2	1	1	1	1	0	2
633	3	1	1	1	2	1	2	3	3	2	1	1	1	4	4	3	2	-3	1	1	1	1	2	1	2	1	1	1	1	1	1	1	1	1	4		1	3	2	2	1	3	2	1	1	1	1	0	1
634	5	1	1	1	2	1	4	3	3	1	1	1	1	1	2	3	2	-3	1	1	1	1	2	1	2	1	1	1	2	0	1	1	1	1	4		1	1	2	2	3	3	2	1	1	1	1	0	2
635	3	2	1	1	2	1	2	3	3	1	1	2	1	2	2	2	2	-3	2	0	1	1	2	1	1	0	1	1	1	1	1	1	1	1	4		1	1	3	2	3	3	2	1	1	1	1	0	2
636	3	1	1	1	2	1	2	3	3	1	1	2	1	2	3	4	2	-3	1	1	1	1	2	1	2	1	1	1	1	1	1	1	1	1	4		3	2	3	3	1	3	2	1	1	1	0	0	1
637	4	1	1	1	2	1	2	3	3	1	1	1	3	4	3	3	2	-3	1	1	1	1	1	0	2	1	1	1	1	1	1	1	1	1	4		3	1	1	1	1	4	2	1	1	1	1	0	3
638	3	2	1	1	2	1	2	3	3	1	1	1	1	3	2	2	2	-3	1	1	2	0	2	1	2	1	1	1	1	1	1	1	1	1	4		4	3	1	1	1	3	1	1	1	1	1	0	2
639	5	1	1	1	2	1	4	3	3	1	1	1	1	3	3	3	2	-3	1	1	1	1	2	1	2	1	1	1	1	1	1	1	1	1	4		1	1	3	1	1	3	2	1	1	1	1	0	3
640	4	1	1	1	2	1	2	3	3	1	1	1	1	2	3	3	2	-3	2	0	1	1	2	1	2	1	1	1	1	1	1	1	1	1	4		1	3	2	2	1	3	2	1	1	1	1	0	2
641	3	1	1	1	2	1	2	3	3	1	1	1	1	2	1	2	1	1	1	1	1	1	2	1	2	1	1	1	1	1	1	1	1	1	1		1	1	3	2	2	3	1	3	1	1	1	0	1
642	3	2	1	1	2	1	2	3	3	1	1	2	1	2	1	1	2	-3	2	0	3	0	2	1	2	1	1	1	1	1	1	1	1	1	4		4	3	3	1	1	3	2	1	1	1	1	0	1
643	5	2	1	1	2	1	4	3	3	1	1	1	1	3	4	4	2	-3	1	1	1	1	2	1	2	1	3	0	1	1	1	1	1	1	1		1	2	2	2	1	5	2	1	1	0	0	0	2
644	2	1	1	1	2	1	2	3	3	1	1	2	1	3	3	2	2	-3	1	1	1	1	2	1	2	1	1	1	3	0	1	1	1	1	4		4	2	2	2	1	3	2	1	1	1	1	0	2
645	3	2	1	1	2	1	2	3	3	1	1	1	1	3	3	3	2	-3	1	1	1	1	2	1	2	1	1	1	1	1	1	1	1	1	1		1	1	3	2	2	3	2	1	1	1	1	0	3
646	4	2	1	1	2	1	2	3	3	1	1	1	1	3	3	2	2	-3	1	1	1	1	2	1	2	1	1	1	2	0	1	1	1	1	1		1	3	3	2	3	3	2	1	1	1	1	0	2
647	3	1	1	1	2	1	2	3	3	1	1	2	1	3	2	1	1	2	1	1	1	1	1	0	1	0	1	1	1	1	1	1	1	1	4		1	1	3	2	1	3	1	1	1	1	1	0	2
648	3	2	1	1	2	1	2	3	3	1	1	1	1	2	4	3	2	-3	1	1	1	1	2	1	2	1	1	1	1	1	1	1	1	1	4		4	2	2	3	1	3	2	1	1	1	1	0	1
649	3	1	1	1	2	1	2	3	3	1	1	2	1	3	3	3	2	-3	1	1	1	1	2	1	2	1	1	1	1	1	1	1	1	1	4		4	2	2	2	3	3	2	1	1	1	1	0	2
650	2	1	1	1	2	1	2	3	3	1	1	1	1	3	2	2	2	-3	1	1	1	1	2	1	2	1	1	1	1	1	1	1	1	1	1		1	1	1	1	2	3	2	1	1	1	1	0	3
651	3	1	1	1	2	1	2	3	3	1	2	2	1	3	2	2	2	-3	1	1	1	1	2	1	2	1	1	1	1	1	1	1	1	1	4		1	1	2	2	3	3	2	1	1	1	1	0	2
652	3	1	1	1	2	1	2	3	3	1	1	2	1	2	3	2	2	-3	1	1	1	1	2	1	2	1	1	1	1	1	1	1	1	1	4		1	1	2	2	1	3	2	1	1	1	1	0	2
653	3	1	1	1	2	1	2	3	3	1	1	2	1	3	1	1	2	-3	1	1	1	1	2	1	2	1	1	1	1	1	1	1	1	1	4		4	1	3	2	1	3	2	1	1	1	1	0	1
654	3	1	1	1	2	1	2	3	3	1	1	2	1	3	2	3	2	-3	1	1	1	1	2	1	2	1	1	1	1	1	1	1	1	1	4		1	1	3	2	1	3	2	1	1	1	1	0	2
655	6	2	1	1	2	1	4	3	3	1	1	1	1	3	3	2	2	-3	1	1	1	1	2	1	2	1	1	1	1	1	1	1	1	1	4		1	1	2	3	1	3	2	1	1	1	1	0	1
656	3	1	1	1	2	1	2	3	3	1	2	2	1	2	2	1	2	-3	1	1	2	0	2	1	2	1	1	1	1	1	1	1	1	1	1		1	2	3	2	3	3	2	1	1	1	1	0	2
657	6	1	2	1	2	1	4	3	3	1	1	1	1	3	3	3	2	-3	1	1	1	1	2	1	2	1	1	1	1	1	1	1	1	1	1		1	1	3	2	1	3	2	1	1	1	1	0	2
658	5	1	1	1	2	1	4	3	3	1	1	1	1	3	3	3	2	-3	1	1	1	1	2	1	2	1	1	1	1	1	1	1	1	1	4		3	1	1	3	1	3	2	1	1	1	1	0	2
659	3	1	1	1	2	1	2	3	3	1	1	2	1	2	2	1	2	-3	1	1	1	1	2	1	2	1	1	1	1	1	1	1	1	1	4		4	1	2	2	1	3	1	1	1	1	1	0	1
660	5	1	1	1	2	1	4	3	3	1	2	2	1	2	2	1	2	-3	1	1	1	1	3	0	2	1	1	1	1	1	1	1	1	1	2		3	1	2	1	3	3	2	1	1	1	1	0	2
661	4	1	2	1	2	1	2	3	3	1	1	1	1	2	2	2	2	-3	1	1	1	1	3	0	3	0	1	1	1	1	1	1	1	1	4		1	3	2	2	3	3	1	1	1	1	1	0	2
662	4	1	1	1	2	1	2	3	3	1	1	1	1	4	3	3	2	-3	1	1	1	1	2	1	2	1	1	1	1	1	1	1	3	0	1		1	2	3	2	2	3	2	1	1	1	1	0	2
663	4	1	1	1	2	1	2	3	3	1	1	2	1	3	2	3	2	-3	1	1	1	1	2	1	2	1	1	1	1	1	1	1	1	1	4		1	2	2	2	1	3	2	1	1	1	1	0	2
664	3	1	1	1	2	1	2	3	3	1	2	2	1	2	1	1	2	-3	1	1	1	1	2	1	2	1	1	1	1	1	1	1	1	1	4		3	1	2	1	1	3	2	1	1	1	1	0	2
665	3	1	1	1	2	1	2	3	3	1	1	1	1	3	3	3	2	-3	1	1	1	1	2	1	2	1	1	1	1	1	1	1	1	1	3		1	1	3	2	1	3	2	1	1	1	1	0	2
666	3	1	1	1	2	1	2	3	3	1	1	1	1	3	3	2	2	-3	1	1	1	1	2	1	2	1	1	1	1	1	1	1	1	1	4		4	1	3	2	1	3	1	1	1	1	1	0	2
667	3	2	1	1	2	1	2	3	3	1	1	1	1	4	3	3	2	-3	1	1	1	1	2	1	2	1	1	1	1	1	1	1	1	1	4		1	1	3	2	1	3	2	1	1	1	1	0	1
668	3	1	1	1	2	1	2	3	3	1	1	2	1	2	3	3	2	-3	1	1	1	1	2	1	2	1	1	1	1	1	1	1	1	1	4		1	2	3	2	1	3	2	1	1	1	1	0	2
669	2	1	1	1	2	1	2	3	3	1	1	2	1	2	3	3	2	-3	1	1	1	1	2	1	2	1	1	1	1	1	1	1	1	1	4		1	2	2	2	1	3	2	1	1	1	1	0	2
670	2	1	1	1	2	1	2	3	3	1	1	2	3	2	2	2	1	3	1	1	1	1	2	1	2	1	1	1	3	0	1	1	3	0	4		1	2	3	2	1	3	2	1	1	1	1	0	2
671	3	1	1	1	2	1	2	3	3	1	1	2	1	2	3	2	2	-3	1	1	1	1	2	1	2	1	1	1	3	0	1	1	1	1	1		1	2	2	3	3	3	2	1	1	1	0	0	1
672	5	1	1	1	2	1	2	3	3	3	2	2	1	3	2	2	1	1	3	0	1	1	2	1	2	1	1	1	3	0	1	1	3	0	1		1	1	1	3	1	3	2	3	1	1	0	0	1
673	3	1	1	1	2	1	2	3	3	1	1	2	1	3	2	2	2	-3	1	1	1	1	2	1	2	1	1	1	1	1	1	1	1	1	4		2	1	1	1	1	3	1	1	0	1	1	0	3
674	3	1	1	1	2	1	2	3	3	1	2	1	1	2	1	1	2	-3	1	1	3	0	2	1	2	1	1	1	1	1	1	1	3	0	4		4	3	2	3	1	3	2	3	1	1	1	0	2
675	4	1	1	1	2	1	2	3	3	1	2	1	1	3	3	2	2	-3	1	1	1	1	2	1	1	0	1	1	3	0	1	1	1	1	1		1	3	3	2	3	3	2	1	1	1	1	0	2
676	5	1	1	1	2	1	4	3	3	1	1	1	1	3	2	2	2	-3	1	1	1	1	2	1	2	1	1	1	1	1	1	1	1	1	4		1	1	2	2	1	3	2	1	1	1	1	0	2
677	3	2	1	1	2	1	2	3	3	1	1	1	1	2	1	1	2	-3	1	1	1	1	2	1	2	1	1	1	1	1	1	1	1	1	4		1	2	3	2	3	3	2	1	1	1	1	0	2
678	3	2	1	1	2	1	2	3	3	1	1	2	1	3	1	1	2	-3	1	1	1	1	2	1	2	1	1	1	1	1	1	1	1	1	4		1	3	3	2	1	3	2	1	1	1	1	0	1
679	3	1	1	1	2	1	2	3	3	1	1	1	1	3	3	3	2	-3	2	0	1	1	2	1	2	1	1	1	1	1	1	1	1	1	4		3	1	3	1	1	3	2	1	1	1	1	0	2
680	3	2	1	1	2	1	2	3	3	1	1	1	1	4	3	3	2	-3	1	1	1	1	2	1	2	1	1	1	1	1	1	1	1	1	4		4	1	2	1	1	3	2	1	1	1	1	0	2
681	3	2	1	1	2	1	2	3	3	1	1	2	1	4	3	1	1	3	1	1	1	1	2	1	2	1	1	1	1	1	1	1	1	1	4		1	1	3	2	1	3	2	1	1	1	1	0	2
682	7	1	1	1	2	1	4	3	3	1	3	2	1	2	1	1	2	-3	1	1	1	1	2	1	2	1	1	1	1	1	1	1	1	1	4		1	3	3	2	1	3	2	1	1	1	1	0	1
683	6	2	1	1	2	1	3	3	3	1	2	1	1	2	3	2	2	-3	1	1	1	1	2	1	2	1	1	1	1	1	1	1	1	1	4		4	1	1	1	1	3	2	1	1	1	1	0	1
684	4	2	2	1	2	1	2	3	3	1	1	2	1	2	3	3	2	-3	1	1	1	1	2	1	2	1	1	1	1	1	1	1	1	1	4		3	1	2	1	1	3	2	1	1	1	1	0	3
685	2	2	1	1	2	1	2	3	3	1	2	2	1	2	2	1	2	-3	2	0	1	1	3	0	3	0	1	1	1	1	1	1	1	1	4		1	3	2	2	1	2	2	1	1	1	1	0	1
686	3	1	1	1	2	1	2	3	3	1	1	1	1	4	4	4	2	-3	1	1	1	1	2	1	2	1	1	1	3	0	1	1	2	0	4		1	1	2	1	1	3	1	1	1	1	1	0	2
687	4	2	1	1	2	1	2	3	3	1	1	1	1	3	3	2	2	-3	1	1	1	1	3	0	2	1	1	1	1	1	1	1	1	1	4		1	1	1	1	1	3	1	1	1	1	1	0	3
688	6	1	1	1	2	1	4	3	3	1	1	2	1	2	1	2	2	-3	1	1	1	1	2	1	2	1	1	1	1	1	1	1	1	1	1		1	3	3	2	1	3	2	1	1	1	1	0	1
689	3	1	1	1	2	1	2	3	3	1	3	2	1	2	1	1	2	-3	1	1	1	1	2	1	2	1	1	1	1	1	1	1	1	1	4		1	3	3	2	1	3	2	1	1	1	1	0	1
690	3	2	1	1	2	1	2	3	3	1	1	2	1	3	3	2	2	-3	2	0	1	1	2	1	3	0	1	1	2	0	1	1	1	1	4		1	3	3	3	3	3	2	3	1	1	1	0	1
691	5	2	1	1	2	1	4	3	3	1	1	1	1	4	3	3	2	-3	1	1	1	1	2	1	2	1	1	1	1	1	1	1	1	1	4		3	1	1	1	1	3	2	1	1	1	1	0	2
692	10	2	1	1	2	2	2	8	8	1	1	1	1	2	1	1	2	-3	1	1	1	1	2	1	2	1	1	1	1	1	1	1	1	1	1		1	1	3	2	2	3	2	1	1	1	1	0	2
693	6	1	1	1	2	1	4	3	3	1	1	1	1	3	3	3	2	-3	1	1	1	1	2	1	2	1	1	1	1	1	1	1	1	1	4		1	3	2	2	1	3	1	1	1	1	1	0	1
694	10	2	2	1	2	2	2	8	8	1	1	2	1	1	1	1	2	-3	1	1	1	1	2	1	2	1	1	1	1	1	1	1	1	1	1		1	1	3	2	2	1	2	1	1	1	1	0	2
695	6	2	1	1	2	2	1	9	9	1	2	1	4	1	1	1	2	-3	1	1	1	1	1	0	1	0	1	1	1	1	1	1	1	1	1		1	3	3	2	2	3	2	3	1	0	0	0	2
696	2	1	2	1	2	2	2	3	3	1	1	1	1	2	3	3	2	-3	1	1	1	1	2	1	1	0	1	1	1	1	1	1	1	1	4		1	2	2	2	1	3	2	1	1	1	1	0	1
697	7	2	1	1	2	2	2	8	8	1	1	2	1	2	2	1	2	-3	1	1	1	1	1	0	2	1	1	1	1	1	1	1	1	1	1		1	3	3	2	3	3	2	1	1	1	1	0	1
698	6	2	1	1	2	2	1	8	8	1	1	2	1	2	1	1	2	-3	1	1	1	1	2	1	2	1	1	1	1	1	1	1	1	1	1		1	3	3	2	2	3	2	1	1	1	1	0	1
699	4	2	1	1	2	1	3	8	8	1	1	2	1	3	2	2	2	-3	3	0	1	1	2	1	2	1	1	1	1	1	1	1	1	1	4		1	1	3	2	3	3	2	1	1	1	1	0	2
700	7	2	1	1	2	1	4	7	7	1	1	2	1	2	3	1	2	-3	1	1	1	1	2	1	2	1	1	1	1	1	1	1	1	1	4		3	2	2	2	1	3	2	1	1	1	1	0	1
701	4	2	1	1	2	1	3	8	8	1	1	1	1	2	3	3	2	-3	1	1	1	1	2	1	2	1	1	1	1	1	1	1	1	1	1		1	1	2	2	2	3	2	1	1	1	1	0	1
702	6	1	1	1	2	2	1	8	8	3	1	1	1	2	3	3	2	-3	1	1	1	1	2	1	2	1	1	1	1	1	1	1	1	1	1		1	1	2	2	1	3	2	1	1	1	1	0	2
703	5	1	1	1	2	1	4	8	8	1	2	2	1	2	2	1	2	-3	1	1	1	1	2	1	2	1	1	1	1	1	1	1	1	1	4		1	1	2	2	3	3	2	1	1	1	1	0	2
704	6	2	1	1	2	2	1	8	8	1	2	2	1	3	2	1	2	-3	1	1	1	1	3	0	2	1	1	1	1	1	1	1	1	1	1		1	1	3	2	2	3	2	1	1	1	1	0	2
705	5	2	1	1	2	1	3	8	8	1	1	1	1	3	3	2	2	-3	1	1	1	1	2	1	2	1	1	1	1	1	1	1	1	1	5		1	3	3	3	3	3	2	1	1	1	1	0	1
706	9	2	1	1	2	3	1	8	8	1	1	1	1	3	3	3	2	-3	1	1	1	1	2	1	2	1	1	1	1	1	1	1	1	1	1		1	3	3	2	3	3	2	1	1	1	0	0	1
707	6	2	1	1	2	2	1	8	8	1	1	2	1	2	2	2	2	-3	1	1	1	1	2	1	2	1	1	1	1	1	1	1	1	1	1		1	1	3	2	3	3	2	1	1	1	1	0	2
708	6	2	1	1	2	2	1	8	8	1	1	2	1	2	1	1	2	-3	1	1	1	1	2	1	2	1	1	1	1	1	1	1	3	0	1		1	1	3	2	3	3	2	1	1	1	1	0	2
709	7	2	1	1	2	2	1	8	8	3	1	1	1	4	3	3	2	-3	1	1	1	1	2	1	2	1	1	1	2	0	1	1	1	1	4		1	3	3	2	3	3	2	1	1	1	1	0	1
710	6	2	1	1	2	2	1	8	8	1	1	1	1	2	2	3	2	-3	1	1	1	1	2	1	2	1	1	1	1	1	1	1	1	1	5		1	1	2	3	3	3	2	1	1	1	1	1	2
711	6	2	1	1	2	2	1	8	8	1	1	2	1	2	3	3	2	-3	1	1	1	1	2	1	2	1	1	1	2	0	1	1	1	1	1		1	1	3	2	2	3	2	1	1	1	1	0	2
712	10	2	1	1	2	3	1	8	8	1	1	2	1	3	2	2	2	-3	1	1	1	1	2	1	2	1	1	1	1	1	1	1	1	1	1		1	1	3	2	1	3	2	1	1	1	1	0	2
713	5	2	1	1	2	2	1	8	8	1	1	1	3	2	1	2	2	-3	1	1	1	1	2	1	2	1	1	1	2	0	1	1	1	1	1		1	1	2	2	3	1	2	1	1	1	1	0	2
714	6	1	1	1	2	2	1	8	8	1	3	1	1	2	2	2	2	-3	1	1	1	1	2	1	2	1	1	1	1	1	1	1	1	1	1		1	1	2	2	2	3	2	1	1	1	1	0	2
715	6	2	1	1	2	1	3	8	8	1	1	2	2	2	3	2	2	-3	1	1	1	1	2	1	2	1	1	1	1	1	1	1	1	1	4		1	3	3	2	2	3	2	1	1	0	0	0	1
716	9	1	1	1	2	2	1	8	8	1	1	2	1	2	1	1	2	-3	1	1	1	1	2	1	2	1	1	1	1	1	1	1	1	1	1		1	1	2	2	3	3	2	3	1	1	1	0	2
717	5	1	1	1	2	2	1	8	8	1	2	1	1	3	1	3	2	-3	1	1	1	1	1	0	1	0	1	1	1	1	1	1	1	1	5		4	3	3	3	3	5	2	3	0	0	0	1	2
718	6	1	1	1	2	2	1	8	8	1	1	2	1	3	1	1	2	-3	1	1	1	1	2	1	2	1	1	1	1	1	1	1	1	1	1		1	1	2	3	1	3	1	1	1	1	1	0	3
719	7	1	1	1	2	2	1	8	8	1	1	2	1	2	1	2	2	-3	1	1	2	0	2	1	2	1	1	1	1	1	1	1	1	1	4		4	1	3	2	1	3	2	1	1	1	1	0	2
720	7	1	1	1	2	2	1	8	8	1	3	2	1	2	1	1	2	-3	1	1	1	1	3	0	2	1	1	1	1	1	1	1	1	1	1		1	3	3	2	2	1	2	1	1	1	1	0	1
721	9	1	1	1	2	3	1	8	8	1	1	2	1	2	2	1	2	-3	1	1	1	1	2	1	2	1	1	1	1	1	1	1	3	0	4		1	3	3	2	1	3	2	1	1	1	1	0	2
722	6	2	1	1	2	2	1	8	8	1	3	2	1	2	1	1	2	-3	1	1	1	1	2	1	2	1	1	1	1	1	1	1	3	0	4		1	2	3	2	3	3	2	1	1	1	1	0	2
723	7	1	1	1	2	2	1	8	8	1	3	2	1	1	1	1	2	-3	1	1	1	1	1	0	1	0	1	1	1	1	1	1	1	1	1		1	3	3	2	3	3	2	2	1	1	1	0	1
724	6	1	1	1	2	2	1	8	8	1	1	2	1	2	1	2	2	-3	1	1	1	1	2	1	2	1	1	1	1	1	1	1	1	1	1		1	1	1	3	3	3	2	1	1	1	1	0	2
725	6	1	1	1	2	2	1	8	8	1	2	2	3	2	2	2	2	-3	1	1	2	0	2	1	2	1	1	1	1	1	1	1	2	0	1		1	2	3	2	1	3	2	1	1	1	1	0	1
726	9	1	1	1	2	3	1	8	8	1	3	2	1	2	1	1	2	-3	1	1	1	1	2	1	2	1	1	1	1	1	1	1	1	1	4		1	1	3	2	3	3	2	1	1	1	1	0	2
727	7	1	1	1	2	2	1	8	8	1	1	1	1	3	2	2	2	-3	1	1	1	1	2	1	2	1	1	1	1	1	1	1	1	1	4		1	1	2	1	1	3	2	1	1	1	1	0	2
728	3	1	1	1	2	1	2	3	3	1	1	2	1	3	2	1	2	-3	3	0	1	1	2	1	2	1	1	1	1	1	1	1	1	1	4		3	2	2	3	1	3	2	1	1	1	1	0	1
729	9	1	1	1	2	3	1	8	8	1	1	2	1	2	2	1	2	-3	1	1	1	1	2	1	2	1	1	1	1	1	1	1	3	0	4		1	3	3	2	1	3	2	1	1	1	1	0	2
730	6	2	1	1	2	1	4	8	8	1	1	2	1	2	2	1	2	-3	1	1	2	0	2	1	2	1	1	1	2	0	1	1	1	1	4		1	1	2	2	1	3	2	1	1	1	1	0	2
731	9	2	1	1	2	3	1	8	8	1	1	2	1	2	2	1	2	-3	1	1	1	1	2	1	2	1	1	1	1	1	1	1	3	0	4		1	3	3	2	1	3	2	1	1	1	1	0	2
732	8	1	1	1	2	2	1	8	8	1	1	1	1	3	3	2	2	-3	2	0	1	1	2	1	2	1	1	1	1	1	1	1	1	1	4		1	1	2	2	1	3	2	1	1	1	1	0	2
733	7	1	1	1	2	2	1	8	8	1	3	2	1	2	2	1	2	-3	1	1	1	1	2	1	2	1	1	1	1	1	1	1	3	0	1		1	1	3	2	2	3	2	1	1	1	1	0	2
734	7	1	1	1	2	2	1	8	8	1	2	2	1	2	1	1	2	-3	2	0	1	1	2	1	2	1	1	1	2	0	1	1	1	1	4		1	1	3	2	2	3	2	1	1	1	1	0	2
735	5	1	1	1	2	1	3	8	8	1	2	2	1	3	3	3	2	-3	1	1	1	1	2	1	2	1	1	1	1	1	1	1	1	1	1		1	1	3	3	3	3	2	1	1	1	1	0	2
736	8	1	1	1	2	3	1	8	8	1	1	1	1	2	3	3	2	-3	2	0	1	1	2	1	2	1	1	1	2	0	1	1	1	1	1		1	1	2	1	1	3	2	1	1	1	1	0	2
737	10	1	1	1	2	3	1	8	8	1	1	1	1	3	3	2	2	-3	1	1	3	0	2	1	2	1	1	1	1	1	1	1	1	1	4		1	1	2	2	2	3	2	1	1	1	1	0	2
738	6	1	1	1	2	2	1	8	8	1	3	2	1	2	1	1	2	-3	1	1	1	1	2	1	2	1	1	1	1	1	1	1	1	1	1		1	3	3	2	2	3	2	3	1	1	1	0	1
739	6	2	1	1	2	2	1	8	8	1	1	2	1	2	1	2	2	-3	1	1	1	1	2	1	2	1	1	1	1	1	1	1	1	1	1		1	1	3	2	3	3	2	1	1	1	1	0	2
740	7	2	1	1	2	2	1	8	8	1	2	2	1	2	3	3	2	-3	1	1	1	1	2	1	2	1	1	1	1	1	1	1	1	1	1		1	1	2	1	3	3	2	1	1	1	1	0	2
741	3	1	1	1	2	1	1	7	7	1	1	1	1	2	3	3	2	-3	1	1	1	1	2	1	2	1	1	1	1	1	1	1	1	1	4		1	2	3	1	1	3	2	3	1	1	0	0	1
742	3	2	1	1	2	1	1	8	8	1	2	2	2	2	1	2	2	-3	1	1	1	1	2	1	2	1	1	1	1	1	1	1	1	1	1		1	3	3	2	3	3	2	1	1	1	1	0	1
743	2	1	1	1	2	1	1	8	8	1	1	2	1	1	1	1	2	-3	2	0	1	1	2	1	2	1	1	1	1	1	1	1	1	1	4		3	1	2	2	2	2	2	1	1	0	0	0	1
744	9	1	1	1	2	3	1	8	8	1	1	1	1	3	3	2	2	-3	2	0	1	1	2	1	2	1	1	1	1	1	1	1	1	1	1		1	1	2	1	2	3	2	1	1	1	1	0	3
745	8	2	1	1	2	2	1	8	8	1	3	1	1	2	2	2	2	-3	1	1	1	1	2	1	2	1	1	1	1	1	1	1	1	1	1		1	1	2	2	3	3	2	1	1	1	1	0	2
746	4	1	1	1	2	1	3	8	8	1	1	1	1	2	3	3	2	-3	2	0	1	1	2	1	2	1	1	1	1	1	1	1	1	1	4		1	3	2	2	1	3	2	1	1	1	1	0	1
747	7	1	1	1	2	2	1	8	8	1	1	1	1	4	3	3	2	-3	1	1	1	1	2	1	2	1	1	1	1	1	1	1	2	0	4		1	3	3	1	1	3	2	1	1	1	1	0	1
748	2	1	1	1	2	1	1	8	8	1	1	2	1	3	3	3	2	-3	1	1	1	1	2	1	2	1	1	1	1	1	1	1	1	1	1		1	1	2	2	1	3	1	1	1	1	1	0	2
749	2	1	1	1	2	1	1	8	8	1	1	2	1	3	2	2	2	-3	1	1	1	1	2	1	2	1	1	1	1	1	1	1	1	1	1		1	1	3	2	2	3	2	3	1	1	1	0	2
750	7	1	1	1	2	2	1	8	8	1	1	1	1	3	3	3	2	-3	1	1	1	1	2	1	2	1	1	1	2	0	1	1	1	1	1		1	1	2	1	1	3	2	1	1	1	1	0	2
751	9	2	1	1	2	3	1	8	8	1	1	1	1	2	3	2	2	-3	1	1	1	1	1	0	2	1	1	1	1	1	1	1	1	1	4		1	1	2	2	1	3	2	1	1	1	1	0	2
752	2	2	1	1	2	1	1	8	8	1	1	2	1	2	2	1	2	-3	3	0	1	1	2	1	2	1	1	1	1	1	1	1	1	1	4		1	3	2	2	1	3	1	1	1	1	1	0	1
753	7	1	1	1	2	2	2	8	8	1	3	2	1	2	1	1	2	-3	1	1	1	1	2	1	2	1	1	1	1	1	1	1	1	1	1		1	1	3	2	3	3	2	1	1	1	1	0	2
754	7	1	1	1	2	2	1	8	8	1	1	2	1	3	2	2	2	-3	2	0	3	0	2	1	2	1	1	1	3	0	1	1	1	1	1		1	2	3	2	3	3	2	1	1	1	1	0	1
755	4	1	1	1	2	1	4	8	8	1	3	2	1	2	2	1	2	-3	1	1	1	1	2	1	2	1	1	1	1	1	1	1	1	1	4		1	3	3	2	1	3	2	1	1	1	1	0	1
756	2	1	1	1	2	1	1	8	8	1	1	1	1	2	2	3	2	-3	1	1	1	1	2	1	2	1	1	1	1	1	1	1	1	1	4		2	1	3	2	1	3	1	1	1	1	1	0	2
757	7	2	1	1	2	2	1	8	8	1	1	1	1	3	3	3	2	-3	1	1	1	1	2	1	2	1	1	1	1	1	1	1	3	0	1		1	1	3	2	2	3	2	1	1	1	1	0	2
758	5	1	1	1	2	1	4	8	8	1	1	1	1	3	3	3	2	-3	1	1	1	1	2	1	2	1	1	1	1	1	1	1	1	1	4		1	3	3	2	3	3	1	1	1	1	1	0	3
759	3	1	1	1	2	1	1	8	8	1	1	1	1	3	3	3	2	-3	2	0	1	1	2	1	2	1	1	1	1	1	1	1	1	1	4		1	1	2	2	1	3	1	1	1	1	1	0	3
760	2	2	1	1	2	1	1	8	8	1	1	2	1	2	2	3	2	-3	1	1	1	1	2	1	2	1	1	1	2	0	1	1	3	0	4		4	3	3	3	1	3	2	1	1	1	0	0	2
761	2	1	1	1	2	1	1	8	8	1	1	1	1	2	1	3	2	-3	1	1	1	1	2	1	2	1	1	1	1	1	1	1	1	1	4		4	1	3	2	1	1	1	3	1	1	1	0	2
762	2	1	1	1	2	1	1	8	8	1	2	2	1	2	2	1	2	-3	1	1	1	1	2	1	2	1	1	1	1	1	1	1	1	1	1		1	2	2	2	1	3	2	1	1	1	0	0	2
763	4	1	1	1	2	1	3	8	8	1	1	1	1	2	2	2	2	-3	2	0	1	1	2	1	2	1	1	1	1	1	1	1	1	1	1		1	3	3	2	2	3	2	1	1	1	1	0	2
764	6	2	1	1	2	2	1	8	8	1	3	2	1	2	1	1	2	-3	1	1	1	1	2	1	2	1	1	1	1	1	1	1	1	1	4		3	3	3	2	1	3	2	1	1	1	1	0	1
765	6	2	1	1	2	2	1	8	8	1	1	1	1	2	4	3	2	-3	1	1	1	1	2	1	2	1	1	1	1	1	1	1	1	1	1		1	1	3	2	1	3	2	1	1	1	1	0	2
766	6	1	1	1	2	2	1	8	8	1	1	2	1	3	3	2	2	-3	1	1	1	1	2	1	2	1	1	1	3	0	1	1	3	0	4		1	1	2	2	3	3	2	1	1	1	1	0	2
767	6	2	1	1	2	2	1	8	8	1	1	2	1	3	2	2	2	-3	1	1	1	1	2	1	2	1	1	1	1	1	1	1	1	1	4		1	1	3	2	1	3	2	1	1	1	1	0	2
768	6	2	1	1	2	2	1	8	8	1	3	1	1	2	2	1	2	-3	1	1	1	1	2	1	2	1	1	1	1	1	1	1	1	1	1		1	1	2	2	2	3	2	1	1	1	1	0	2
769	10	1	1	1	2	3	1	8	8	1	1	1	1	2	4	1	2	-3	1	1	1	1	2	1	2	1	1	1	1	1	1	1	3	0	1		1	1	3	2	3	3	2	1	1	1	1	0	2
770	4	2	1	1	2	1	3	8	8	1	1	2	1	3	3	2	2	-3	3	0	1	1	2	1	2	1	1	1	1	1	1	1	1	1	4		3	2	2	1	1	3	2	1	1	1	1	0	1
771	2	1	1	1	2	1	1	8	8	1	1	2	1	3	3	2	2	-3	2	0	1	1	2	1	2	1	1	1	2	0	1	1	1	1	1		1	1	2	1	2	3	2	1	1	1	1	0	2
772	3	1	1	1	2	1	2	8	8	1	1	1	1	2	1	1	2	-3	1	1	1	1	2	1	2	1	1	1	1	1	1	1	1	1	4		1	1	2	2	2	3	2	1	1	1	1	0	2
773	2	1	1	1	2	1	1	8	8	1	1	2	1	3	1	2	2	-3	1	1	1	1	2	1	2	1	1	1	1	1	1	1	1	1	4		1	1	2	3	1	3	2	3	1	1	1	0	2
774	5	1	1	1	2	2	1	8	8	1	1	2	1	2	1	1	2	-3	1	1	1	1	2	1	2	1	1	1	2	0	1	1	1	1	4		1	1	2	2	1	3	2	1	1	1	1	0	2
775	7	1	1	1	2	3	1	8	8	1	3	2	1	3	2	1	2	-3	2	0	1	1	2	1	2	1	1	1	1	1	1	1	3	0	1		1	1	3	2	3	3	2	1	1	1	1	0	2
776	2	1	1	1	2	1	1	8	8	1	1	2	1	3	3	3	1	2	1	1	1	1	2	1	2	1	1	1	2	0	1	1	1	1	4		1	1	1	1	1	3	2	1	1	1	0	0	2
777	7	2	1	1	2	2	1	8	8	1	1	1	1	3	3	3	2	-3	1	1	1	1	3	0	3	0	1	1	1	1	1	1	1	1	4		3	1	3	3	3	3	2	1	1	1	1	0	1
778	6	1	1	1	2	2	1	8	8	1	3	2	1	3	1	1	2	-3	2	0	1	1	2	1	2	1	1	1	1	1	1	1	1	1	1		1	2	3	2	2	3	2	1	1	1	1	0	2
779	3	1	1	1	2	1	1	8	8	1	1	2	1	3	3	1	2	-3	1	1	1	1	2	1	2	1	1	1	1	1	1	1	1	1	1		1	1	3	3	3	3	2	1	1	1	1	0	2
780	6	1	1	1	2	2	1	8	8	1	2	2	1	2	2	1	2	-3	1	1	1	1	2	1	2	1	1	1	1	1	1	1	1	1	1		1	3	3	2	3	3	2	1	1	1	1	0	2
781	3	1	1	1	2	1	1	8	8	1	1	1	1	3	3	3	2	-3	1	1	1	1	1	0	2	1	1	1	1	1	1	1	1	1	4		1	1	2	3	3	3	1	1	1	1	1	0	2
782	6	1	1	1	2	2	1	8	8	1	1	1	1	2	3	2	2	-3	1	1	1	1	2	1	2	1	1	1	1	1	1	1	1	1	1		1	1	2	3	3	5	2	3	1	1	1	0	2
783	3	1	1	1	2	1	1	8	8	1	2	2	1	2	2	3	2	-3	1	1	1	1	2	1	2	1	1	1	1	1	1	1	1	1	4		1	3	3	2	1	3	2	1	1	1	1	0	1
784	3	1	1	1	2	1	2	8	8	1	1	1	1	2	1	1	2	-3	1	1	1	1	2	1	2	1	1	1	1	1	1	1	1	1	1		1	2	2	2	2	3	2	1	1	1	0	0	1
785	4	1	1	1	2	1	3	8	8	1	1	1	1	1	3	3	2	-3	2	0	1	1	2	1	2	1	1	1	2	0	1	1	1	1	4		1	3	3	2	3	3	1	1	1	1	1	0	2
786	2	1	1	1	2	1	2	8	8	1	1	1	1	4	3	2	2	-3	1	1	1	1	2	1	2	1	1	1	1	1	1	1	1	1	4		1	1	2	3	1	3	2	1	1	1	1	0	2
787	5	1	1	1	2	1	4	3	3	1	1	2	1	2	3	3	2	-3	1	1	2	0	2	1	2	1	1	1	1	1	1	1	1	1	1		1	3	2	2	1	3	2	1	1	1	1	0	2
788	3	1	1	1	2	1	1	8	8	1	3	2	2	2	2	2	2	-3	1	1	1	1	2	1	2	1	1	1	2	0	1	1	1	1	1		1	1	3	2	3	3	2	1	1	1	1	0	2
789	3	2	2	1	2	1	2	8	8	1	1	2	1	2	2	2	2	-3	1	1	1	1	2	1	2	1	1	1	1	1	1	1	1	1	1		1	3	2	2	2	3	2	1	1	1	0	0	3
790	2	1	1	1	2	1	1	8	8	1	1	1	1	2	3	2	2	-3	2	0	1	1	2	1	2	1	1	1	1	1	1	1	1	1	1		1	3	3	2	2	3	2	1	1	1	1	0	2
791	2	1	1	1	2	1	1	8	8	1	1	2	1	2	2	1	2	-3	1	1	1	1	2	1	2	1	1	1	1	1	1	1	1	1	4		1	3	3	2	1	3	2	1	1	1	1	0	2
792	2	1	1	1	2	1	1	8	8	1	1	1	1	3	2	2	2	-3	1	1	1	1	2	1	2	1	1	1	1	1	1	1	1	1	4		1	2	3	2	2	3	2	1	1	1	1	0	2
793	3	1	1	1	2	1	1	8	8	1	3	2	1	2	1	1	2	-3	1	1	2	0	2	1	2	1	1	1	2	0	1	1	1	1	4		1	1	3	1	1	3	2	1	1	1	1	0	2
794	7	1	1	1	2	2	1	8	8	1	1	2	1	2	2	1	2	-3	2	0	1	1	2	1	2	1	1	1	1	1	1	1	1	1	4		1	1	2	2	1	3	2	1	1	1	1	0	2
795	8	1	2	1	2	3	2	8	8	1	2	1	1	2	2	1	2	-3	1	1	2	0	2	1	2	1	1	1	1	1	1	1	1	1	4		1	1	2	3	3	3	2	1	1	1	1	0	2
796	4	1	1	1	2	1	3	8	8	2	1	1	1	3	4	3	2	-3	1	1	1	1	2	1	2	1	1	1	1	1	1	1	1	1	4		1	1	2	2	1	3	2	1	1	1	1	0	1
797	5	1	1	1	2	1	5	8	8	1	1	2	1	2	1	1	2	-3	1	1	2	0	2	1	2	1	1	1	1	1	1	1	1	1	1		1	1	1	3	3	1	2	1	1	1	1	0	2
798	6	1	1	1	2	3	1	8	8	1	2	1	3	4	1	2	2	-3	2	0	1	1	2	1	2	1	1	1	1	1	1	1	3	0	4		3	1	3	2	1	3	2	1	1	1	1	0	2
799	6	2	2	1	2	1	4	7	7	1	1	2	1	2	3	2	2	-3	1	1	1	1	2	1	2	1	1	1	1	1	1	1	1	1	1		1	1	2	2	2	3	2	1	1	1	1	0	2
800	7	2	1	1	2	2	1	8	8	1	1	1	1	3	2	2	2	-3	1	1	1	1	2	1	2	1	1	1	2	0	1	1	1	1	1		1	1	3	2	3	3	2	1	1	1	1	0	2
801	7	1	1	1	2	2	1	8	8	1	2	1	3	2	1	1	2	-3	1	1	1	1	2	1	2	1	1	1	3	0	1	1	3	0	1		1	1	3	2	3	3	2	1	1	1	0	0	2
802	10	2	1	1	2	3	1	8	8	1	1	2	1	4	3	1	2	-3	1	1	1	1	2	1	2	1	1	1	1	1	1	1	1	1	1		1	1	2	1	1	3	2	1	1	1	1	0	3
803	2	2	1	1	2	1	1	8	8	1	1	2	1	3	3	2	1	3	1	1	1	1	2	1	2	1	1	1	1	1	1	1	1	1	5		1	3	2	2	1	3	2	1	1	1	1	0	1
804	2	1	1	1	2	1	1	8	8	1	2	2	1	3	2	3	2	-3	1	1	1	1	2	1	2	1	1	1	1	1	1	1	1	1	1		1	2	3	2	2	2	2	3	1	1	0	0	2
805	4	2	1	1	2	1	3	8	8	1	1	2	1	2	2	1	2	-3	1	1	1	1	2	1	2	1	1	1	1	1	1	1	1	1	1		1	1	3	2	3	3	1	1	1	1	1	0	1
806	5	2	1	1	2	2	1	8	8	1	3	2	1	2	1	1	2	-3	1	1	1	1	2	1	2	1	1	1	1	1	1	1	1	1	4		1	1	3	2	1	3	1	1	1	1	1	0	2
807	2	2	1	1	2	1	3	8	8	1	1	2	1	2	3	3	2	-3	1	1	1	1	2	1	3	0	1	1	1	1	1	1	1	1	4		1	1	2	2	1	3	2	1	1	1	1	0	2
808	3	1	1	1	2	1	1	8	8	1	1	2	1	3	1	1	2	-3	1	1	1	1	2	1	2	1	1	1	1	1	1	1	1	1	4		3	2	3	2	1	3	2	1	1	1	1	0	1
809	5	2	1	1	2	2	1	8	8	1	3	2	1	2	1	1	2	-3	2	0	3	0	2	1	2	1	1	1	1	1	1	1	1	1	4		1	2	3	2	1	3	2	1	1	1	1	0	2
810	3	1	1	1	2	1	2	8	8	1	1	1	1	2	3	3	2	-3	2	0	2	0	2	1	2	1	1	1	1	1	1	1	1	1	4		1	2	2	2	3	3	1	1	1	1	1	0	2
811	5	1	1	1	2	1	4	8	8	1	1	2	1	2	2	1	2	-3	2	0	1	1	2	1	2	1	1	1	2	0	1	1	1	1	1		1	2	2	2	3	3	2	1	1	1	1	0	2
812	5	2	1	1	2	1	3	7	7	1	1	2	1	2	1	1	2	-3	1	1	1	1	2	1	2	1	1	1	1	1	1	1	1	1	4		3	2	2	3	1	3	2	1	1	1	1	0	3
813	2	2	1	1	2	1	1	8	8	1	1	1	1	4	3	3	2	-3	1	1	1	1	2	1	2	1	1	1	1	1	1	1	1	1	1		1	1	2	2	2	3	2	3	1	1	1	0	2
814	9	2	1	1	2	3	1	8	8	1	1	1	1	2	1	1	2	-3	1	1	1	1	2	1	2	1	1	1	1	1	1	1	1	1	1		1	2	3	2	2	3	2	1	1	1	1	0	2
815	1	1	1	1	2	1	1	8	8	1	3	2	1	2	1	1	2	-3	1	1	1	1	2	1	2	1	1	1	1	1	1	1	1	1	1		1	1	2	3	2	3	2	3	1	1	1	0	2
816	3	2	1	1	2	1	2	8	8	1	1	2	1	3	3	3	2	-3	1	1	1	1	2	1	1	0	1	1	1	1	1	1	1	1	1		1	1	3	2	3	3	1	3	1	1	1	0	2
817	2	2	2	1	2	1	1	8	8	1	1	1	1	2	3	2	2	-3	1	1	1	1	2	1	2	1	1	1	1	1	1	1	1	1	4		1	1	3	2	1	3	2	1	1	1	1	0	3
818	3	1	1	1	2	1	2	8	8	1	1	2	1	3	3	2	2	-3	1	1	1	1	2	1	2	1	1	1	1	1	1	1	2	0	1		1	1	2	3	3	3	2	1	1	1	1	0	3
819	3	2	1	1	2	1	2	8	8	1	3	2	1	2	1	1	2	-3	1	1	1	1	2	1	2	1	1	1	1	1	1	1	1	1	1		1	2	2	2	1	3	2	1	1	1	1	0	2
820	2	2	1	1	2	1	1	8	8	1	1	1	1	3	4	3	2	-3	1	1	1	1	2	1	2	1	1	1	2	0	1	1	1	1	1		1	3	2	2	2	3	2	1	1	1	1	0	1
821	4	2	1	1	2	1	3	8	8	1	1	2	1	2	1	1	2	-3	1	1	1	1	2	1	2	1	1	1	1	1	1	1	1	1	1		1	2	2	2	1	3	2	1	1	1	1	0	2
822	7	2	1	1	2	2	1	8	8	1	1	1	1	4	1	1	2	-3	1	1	1	1	2	1	2	1	1	1	3	0	1	1	1	1	1		1	1	2	2	1	3	2	1	1	1	1	0	3
823	4	2	1	1	2	1	2	8	8	1	3	2	1	2	1	1	2	-3	1	1	1	1	2	1	2	1	1	1	1	1	1	1	1	1	1		1	1	3	2	2	3	2	1	1	1	1	0	2
824	6	1	1	1	2	2	1	8	8	1	1	1	1	2	3	2	2	-3	1	1	1	1	2	1	2	1	1	1	1	1	1	1	1	1	4		1	1	2	3	1	3	2	1	1	1	1	0	2
825	6	1	1	1	2	2	1	8	8	1	1	1	1	4	3	3	2	-3	1	1	1	1	2	1	2	1	1	1	1	1	1	1	1	1	4		1	1	2	2	1	3	2	1	1	1	1	0	2
826	6	2	1	1	2	2	1	8	8	1	1	1	1	3	2	2	2	-3	1	1	1	1	2	1	2	1	1	1	1	1	1	1	1	1	1		1	1	2	2	3	3	2	1	1	1	1	0	2
827	3	2	1	1	2	1	1	8	8	1	1	2	1	2	3	3	1	3	1	1	1	1	2	1	2	1	1	1	1	1	1	1	1	1	1		1	1	2	3	2	1	2	3	1	1	0	0	1
828	7	2	1	1	2	1	3	8	8	1	1	1	1	2	3	2	2	-3	1	1	1	1	2	1	2	1	1	1	1	1	1	1	1	1	1		1	1	3	2	2	3	2	1	1	1	1	0	1
829	9	2	1	1	2	3	1	8	8	1	1	1	1	1	2	3	2	-3	1	1	1	1	2	1	2	1	1	1	1	1	1	1	1	1	1		1	3	3	2	3	3	2	1	1	1	1	0	1
830	2	2	1	1	2	1	1	8	8	1	1	2	1	3	3	3	2	-3	1	1	1	1	2	1	2	1	1	1	2	0	1	1	1	1	4		1	1	2	3	1	3	1	1	1	1	0	0	2
831	7	2	1	1	2	2	1	8	8	1	2	2	1	2	1	1	2	-3	2	0	1	1	2	1	2	1	1	1	2	0	1	1	1	1	4		1	1	1	1	1	3	2	1	1	1	1	0	2
832	8	2	1	1	2	2	1	8	8	1	3	2	3	1	1	1	2	-3	1	1	1	1	3	0	2	1	1	1	1	1	1	1	1	1	1		1	3	2	2	3	3	2	1	1	1	1	0	2
833	4	2	1	1	2	1	2	8	8	1	1	1	1	2	3	2	2	-3	1	1	2	0	2	1	2	1	1	1	1	1	1	1	1	1	4		3	1	3	2	1	3	2	1	1	1	1	0	2
834	8	2	1	1	2	2	1	8	8	1	1	2	1	2	1	1	2	-3	1	1	1	1	2	1	2	1	1	1	1	1	1	1	1	1	4		1	1	2	2	1	3	2	1	1	1	1	0	3
835	4	2	1	1	2	1	4	8	8	1	1	1	1	3	3	3	2	-3	1	1	2	0	2	1	2	1	1	1	2	0	1	1	1	1	4		1	1	3	2	3	3	1	1	1	1	1	0	2
836	3	1	1	1	2	1	2	8	8	1	1	2	1	2	2	1	2	-3	1	1	1	1	3	0	3	0	1	1	1	1	1	1	1	1	1		1	1	3	2	2	1	2	1	1	1	1	0	2
837	7	2	2	1	2	2	1	8	8	1	1	1	1	3	3	3	2	-3	1	1	1	1	2	1	2	1	1	1	1	1	1	1	1	1	4		1	1	3	2	1	3	2	1	1	1	1	0	2
838	6	1	1	1	2	2	1	8	8	1	1	1	1	3	2	3	2	-3	3	0	3	0	3	0	3	0	3	0	3	0	3	0	3	0	1		1	1	1	3	3	5	2	3	0	0	0	1	2
839	7	1	1	1	2	2	2	8	8	1	1	1	1	2	4	3	2	-3	1	1	1	1	2	1	2	1	1	1	2	0	1	1	1	1	4		4	3	3	2	1	3	2	1	1	1	1	0	1
840	2	1	1	1	2	1	1	8	8	1	1	2	1	3	3	3	2	-3	1	1	1	1	2	1	2	1	1	1	1	1	1	1	1	1	1		1	2	3	2	2	3	2	1	1	1	1	0	2
841	2	1	1	1	2	1	1	8	8	1	1	2	1	3	3	3	1	1	1	1	1	1	2	1	2	1	1	1	1	1	1	1	1	1	1		1	2	3	1	3	3	1	1	1	1	1	0	2
842	5	1	1	1	2	1	4	3	3	1	1	2	1	4	3	3	2	-3	1	1	1	1	2	1	2	1	1	1	1	1	1	1	1	1	1		1	3	2	3	3	1	2	1	1	1	1	0	2
843	9	1	1	1	2	3	1	8	8	1	1	1	1	4	1	1	2	-3	1	1	1	1	2	1	2	1	1	1	1	1	1	1	1	1	4		1	2	2	2	2	3	2	1	1	1	1	0	1
844	2	2	1	1	2	1	1	8	8	1	2	2	1	2	1	1	2	-3	1	1	1	1	2	1	2	1	1	1	1	1	1	1	1	1	1		1	3	2	3	1	3	2	1	1	1	0	0	2
845	6	1	1	1	2	1	4	8	8	1	1	1	1	3	3	2	2	-3	1	1	1	1	2	1	2	1	1	1	1	1	1	1	1	1	1		1	1	3	1	2	3	2	1	1	1	1	0	3
846	7	1	1	1	2	2	2	8	8	1	3	2	1	2	1	1	2	-3	1	1	1	1	2	1	2	1	1	1	1	1	1	1	1	1	1		1	1	2	2	3	3	2	1	1	1	1	0	3
847	6	1	1	1	2	2	1	8	8	1	1	2	1	3	3	3	2	-3	1	1	1	1	2	1	2	1	1	1	1	1	1	1	1	1	4		3	3	3	2	1	3	2	1	1	1	1	0	1
848	3	1	1	1	2	1	2	8	8	1	1	2	1	3	3	1	2	-3	1	1	1	1	2	1	1	0	1	1	1	1	1	1	1	1	4		1	1	2	1	1	3	2	1	1	1	0	0	3
849	2	1	1	1	2	1	1	8	8	1	1	2	2	2	2	2	2	-3	1	1	1	1	2	1	2	1	1	1	1	1	1	1	1	1	4		1	1	2	2	3	3	2	1	1	1	1	0	2
850	4	1	1	1	2	1	3	8	8	1	1	2	1	2	3	3	2	-3	1	1	1	1	2	1	2	1	1	1	1	1	1	1	1	1	4		3	1	3	2	1	3	2	1	1	1	1	0	2
851	8	1	1	1	2	3	1	8	8	1	2	2	1	4	1	1	2	-3	1	1	1	1	2	1	2	1	1	1	2	0	1	1	1	1	4		1	1	2	2	1	3	2	3	1	1	0	0	2
852	6	2	1	1	2	2	1	8	8	1	1	2	1	2	2	1	2	-3	1	1	1	1	2	1	2	1	1	1	1	1	1	1	1	1	4		1	3	3	2	3	3	2	1	1	1	1	0	2
853	4	2	1	1	2	1	1	8	8	1	3	2	1	1	1	1	2	-3	1	1	1	1	2	1	2	1	1	1	2	0	1	1	1	1	1		1	1	2	2	3	3	2	1	1	1	1	0	2
854	2	1	1	1	2	1	1	8	8	1	1	1	1	3	3	2	2	-3	1	1	1	1	2	1	2	1	1	1	1	1	1	1	1	1	4		1	1	2	2	2	3	2	1	1	1	1	0	1
855	2	1	1	1	2	1	1	8	8	1	1	2	1	2	1	1	2	-3	1	1	1	1	2	1	2	1	1	1	1	1	1	1	1	1	4		1	2	3	2	1	3	2	1	1	1	1	0	2
856	10	1	1	1	2	3	1	8	8	1	2	1	1	2	2	2	2	-3	2	0	1	1	2	1	2	1	1	1	1	1	1	1	1	1	1		1	3	3	2	2	3	2	1	1	1	1	0	2
857	9	1	1	1	2	3	1	8	8	3	1	2	1	4	1	2	2	-3	2	0	1	1	3	0	2	1	1	1	1	1	1	1	1	1	4		1	1	2	2	3	3	2	1	1	1	1	0	2
858	3	1	1	1	2	1	1	8	8	1	1	2	1	2	3	1	2	-3	1	1	1	1	2	1	2	1	1	1	2	0	1	1	1	1	1		1	3	3	2	3	5	2	1	1	1	0	0	1
859	2	1	1	1	2	1	1	8	8	1	1	2	1	3	2	3	2	-3	1	1	1	1	2	1	2	1	1	1	1	1	1	1	1	1	1		1	1	3	2	2	3	2	1	1	1	1	0	2
860	10	1	1	1	2	2	1	8	8	1	1	1	1	3	3	3	2	-3	1	1	1	1	2	1	2	1	1	1	1	1	1	1	3	0	4		1	3	2	3	3	3	2	1	1	1	1	0	2
861	6	2	1	1	2	2	1	8	8	1	3	2	1	1	2	1	2	-3	1	1	1	1	2	1	2	1	1	1	1	1	1	1	1	1	1		1	2	3	2	2	3	2	1	1	1	1	0	1
862	6	2	1	1	2	2	1	8	8	1	2	2	1	2	1	1	2	-3	2	0	1	1	2	1	2	1	1	1	1	1	1	1	1	1	4		1	1	2	2	1	3	2	1	1	1	1	0	1
863	2	1	1	1	2	1	1	8	8	1	1	2	1	3	1	1	1	1	1	1	1	1	2	1	2	1	1	1	1	1	1	1	1	1	4		1	1	2	2	1	3	2	1	1	1	1	0	2
864	7	2	1	1	2	2	1	8	8	1	1	1	1	2	3	2	2	-3	1	1	1	1	2	1	2	1	1	1	1	1	1	1	1	1	4		1	1	3	2	1	3	2	1	1	1	1	0	3
865	5	1	1	1	2	1	4	8	8	1	2	2	1	2	3	3	2	-3	1	1	1	1	2	1	2	1	1	1	1	1	1	1	1	1	4		1	1	3	2	1	3	2	1	1	1	1	0	1
866	6	1	1	1	2	2	1	8	8	1	1	1	1	4	3	3	2	-3	1	1	1	1	2	1	2	1	1	1	1	1	1	1	1	1	2		2	1	1	1	1	4	2	1	1	1	1	0	3
867	10	2	2	1	2	3	1	8	8	1	2	2	1	3	2	2	2	-3	1	1	1	1	2	1	2	1	1	1	1	1	1	1	1	1	1		1	3	3	2	2	3	2	1	1	1	1	0	2
868	2	1	1	1	2	1	1	8	8	1	1	1	1	3	3	3	2	-3	1	1	1	1	2	1	2	1	1	1	1	1	1	1	1	1	1		1	2	3	2	2	3	2	1	1	1	1	0	1
869	3	1	1	1	2	1	1	8	8	1	1	1	1	3	3	3	2	-3	1	1	1	1	2	1	2	1	1	1	1	1	1	1	1	1	1		1	2	3	2	2	3	1	1	1	1	1	0	2
870	3	1	1	1	2	1	1	8	8	1	1	1	1	3	1	3	2	-3	3	0	1	1	2	1	2	1	1	1	1	1	1	1	1	1	4		1	1	2	1	1	3	2	1	1	1	1	0	2
871	2	1	1	1	2	1	1	8	8	1	2	2	1	3	3	3	2	-3	2	0	1	1	2	1	2	1	1	1	1	1	1	1	1	1	4		1	3	3	2	1	3	2	1	1	1	1	0	2
872	8	1	1	1	2	3	1	8	8	1	3	2	2	4	1	1	2	-3	1	1	1	1	2	1	2	1	1	1	1	1	1	1	1	1	1		1	1	2	2	1	3	2	1	1	1	1	0	2
873	6	2	1	1	2	2	1	8	8	1	2	2	1	2	1	1	2	-3	2	0	1	1	2	1	2	1	2	0	1	1	1	1	1	1	1		1	1	3	2	1	3	2	1	1	1	1	0	1
874	2	2	1	1	2	1	1	8	8	1	1	2	1	3	2	3	2	-3	1	1	1	1	1	0	2	1	1	1	2	0	1	1	1	1	1		1	3	3	2	3	3	1	1	1	1	1	0	2
875	10	1	1	1	2	2	1	8	8	1	1	1	1	2	2	1	2	-3	1	1	1	1	2	1	2	1	1	1	2	0	1	1	1	1	4		3	1	2	1	1	3	1	1	1	1	1	0	2
876	7	1	1	1	2	2	1	8	8	1	1	2	1	4	3	2	2	-3	1	1	1	1	3	0	2	1	1	1	1	1	1	1	1	1	1		1	1	2	3	3	3	2	1	1	1	1	0	2
877	10	1	1	1	2	3	1	8	8	1	2	2	1	4	1	1	2	-3	1	1	1	1	2	1	2	1	1	1	1	1	1	1	1	1	1		1	1	3	2	3	3	2	1	1	1	1	0	3
878	2	1	1	1	2	1	1	8	8	1	3	2	1	2	3	2	2	-3	1	1	1	1	2	1	2	1	1	1	1	1	1	1	2	0	1		1	3	3	2	2	3	2	1	1	1	0	0	2
879	4	2	1	1	2	1	2	8	8	1	3	2	1	2	2	1	2	-3	1	1	1	1	2	1	1	0	1	1	2	0	1	1	1	1	1		1	1	2	2	2	3	2	1	1	1	1	0	2
880	7	1	1	1	2	1	4	8	8	1	2	2	3	2	1	1	2	-3	1	1	2	0	2	1	2	1	1	1	1	1	1	1	1	1	1		1	2	2	3	3	3	2	1	1	1	0	0	2
881	2	1	1	1	2	1	1	8	8	1	1	2	1	2	3	3	2	-3	1	1	1	1	2	1	2	1	1	1	1	1	1	1	1	1	1		1	3	3	2	3	3	1	1	1	1	1	0	1
882	8	2	1	1	2	3	2	8	8	1	1	2	1	4	1	1	2	-3	1	1	1	1	2	1	2	1	1	1	1	1	1	1	1	1	1		1	1	3	2	2	3	2	1	1	1	1	0	3
883	6	1	1	1	2	1	4	8	8	1	1	1	1	2	3	3	2	-3	1	1	1	1	2	1	2	1	1	1	1	1	1	1	1	1	1		1	2	2	2	2	3	2	1	1	1	1	0	1
884	6	1	1	1	2	2	1	8	8	1	3	2	1	2	1	1	2	-3	1	1	1	1	2	1	2	1	1	1	1	1	1	1	3	0	4		1	1	3	2	3	3	2	1	1	1	1	0	3
885	4	1	1	1	2	1	2	8	8	1	1	1	1	2	3	3	2	-3	1	1	1	1	2	1	3	0	1	1	1	1	1	1	1	1	4		1	1	1	3	1	1	2	1	1	1	0	0	2
886	2	2	1	1	2	1	1	8	8	1	1	1	1	2	3	3	2	-3	1	1	1	1	2	1	2	1	1	1	1	1	1	1	1	1	4		1	3	2	2	2	3	2	1	1	1	1	0	2
887	2	2	1	1	2	1	1	8	8	1	2	2	1	3	2	1	2	-3	1	1	1	1	2	1	2	1	1	1	1	1	1	1	1	1	1		1	3	3	2	2	3	2	1	1	1	1	0	2
888	3	1	1	1	2	1	1	8	8	1	1	1	1	1	3	2	2	-3	3	0	1	1	2	1	1	0	1	1	2	0	1	1	1	1	1		1	1	3	2	2	3	2	1	1	1	1	0	2
889	2	2	1	1	2	1	1	8	8	1	1	1	1	4	3	2	1	3	1	1	1	1	2	1	2	1	1	1	1	1	1	1	1	1	1		1	1	2	3	2	3	2	1	1	1	1	0	2
890	3	2	1	1	2	1	1	8	8	1	1	1	1	2	3	2	2	-3	3	0	1	1	2	1	2	1	1	1	1	1	1	1	3	0	1		1	1	2	2	3	3	2	1	1	1	0	0	1
891	2	1	1	1	2	1	1	8	8	1	1	1	1	3	3	3	2	-3	1	1	1	1	2	1	2	1	1	1	1	1	1	1	1	1	5		4	1	2	3	3	3	2	1	1	1	1	0	2
892	6	2	1	1	2	2	1	8	8	1	1	1	1	1	2	2	2	-3	1	1	1	1	2	1	2	1	1	1	1	1	1	1	1	1	4		1	1	2	2	1	3	2	1	1	1	1	0	3
893	5	1	1	1	2	2	1	8	8	1	2	2	1	3	3	3	2	-3	2	0	1	1	2	1	2	1	1	1	1	1	1	1	1	1	2		1	1	2	3	2	2	2	1	1	1	1	0	2
894	2	1	1	1	2	1	1	8	8	1	1	2	1	2	2	1	2	-3	1	1	1	1	2	1	2	1	1	1	1	1	1	1	1	1	1		1	3	3	2	2	1	2	3	1	1	1	0	2
895	3	1	1	1	2	1	1	8	8	1	3	2	1	2	2	1	2	-3	1	1	1	1	2	1	2	1	1	1	1	1	1	1	1	1	4		3	3	3	2	1	3	1	1	1	1	1	0	1
896	6	1	1	1	2	2	1	8	8	1	2	2	1	3	2	1	2	-3	1	1	1	1	2	1	2	1	1	1	1	1	1	1	1	1	4		3	1	3	2	1	3	2	1	1	1	1	0	3
897	3	1	1	1	2	1	1	8	8	1	2	1	1	1	1	1	2	-3	1	1	1	1	2	1	2	1	1	1	1	1	1	1	1	1	1		1	3	3	2	3	3	1	1	1	1	1	0	1
898	6	1	1	1	2	2	1	8	8	1	1	1	1	3	3	3	2	-3	1	1	1	1	2	1	2	1	1	1	1	1	1	1	1	1	4		1	3	3	3	1	3	2	1	1	1	1	0	1
899	2	2	1	1	2	1	1	8	8	1	1	1	1	2	4	3	2	-3	1	1	1	1	2	1	2	1	1	1	2	0	1	1	1	1	1		1	3	3	2	2	3	2	1	1	1	0	0	2
900	2	1	1	1	2	1	1	8	8	1	2	1	1	2	2	3	2	-3	1	1	1	1	2	1	2	1	1	1	1	1	1	1	1	1	4		1	3	2	2	1	3	1	1	1	1	1	0	2
901	4	1	1	1	2	1	2	8	8	1	3	2	1	3	1	1	2	-3	1	1	1	1	2	1	2	1	1	1	1	1	1	1	1	1	4		1	1	3	2	3	3	2	1	1	1	1	0	2
902	2	1	2	1	2	1	1	8	8	1	1	2	1	3	3	3	2	-3	1	1	1	1	2	1	2	1	1	1	1	1	1	1	1	1	4		4	1	2	2	1	3	2	1	0	1	1	0	2
903	9	1	1	1	2	3	1	8	8	1	3	2	1	2	1	1	2	-3	1	1	1	1	2	1	2	1	1	1	1	1	1	1	1	1	1		1	1	2	3	3	3	2	1	1	1	1	0	2
904	7	1	1	1	2	2	1	8	8	1	1	2	1	3	2	2	2	-3	1	1	1	1	2	1	2	1	1	1	1	1	1	1	1	1	1		1	1	3	2	2	1	2	1	1	1	1	0	2
905	10	1	1	1	2	3	1	8	8	1	2	1	1	4	2	1	2	-3	1	1	1	1	2	1	2	1	1	1	1	1	1	1	1	1	1		1	1	3	2	3	3	2	1	1	1	1	0	2
906	6	1	1	1	2	2	1	8	8	1	1	1	1	3	3	3	2	-3	1	1	1	1	3	0	2	1	1	1	1	1	1	1	1	1	4		1	1	2	2	1	3	2	1	1	1	1	0	2
907	7	1	1	1	2	2	1	8	8	1	1	1	2	2	3	1	2	-3	1	1	1	1	2	1	2	1	1	1	1	1	1	1	1	1	1		1	1	2	2	3	3	2	1	1	1	1	0	2
908	9	1	1	1	2	2	3	8	8	5	1	2	2	4	3	3	2	-3	1	1	1	1	2	1	2	1	1	1	1	1	1	1	1	1	4		1	1	2	2	1	3	2	1	1	1	1	0	3
909	6	1	1	1	2	2	1	8	8	1	1	1	1	3	3	3	2	-3	1	1	1	1	2	1	2	1	1	1	1	1	1	1	1	1	4		1	1	2	3	3	3	2	1	1	1	1	0	2
910	6	1	1	1	2	1	4	8	8	1	1	1	1	3	3	3	2	-3	1	1	1	1	3	0	3	0	1	1	1	1	1	1	1	1	1		1	1	3	2	2	3	2	1	1	1	1	0	1
911	3	2	1	1	2	1	1	8	8	1	3	2	1	2	2	1	2	-3	1	1	1	1	2	1	2	1	1	1	1	1	1	1	1	1	1		1	3	3	2	3	5	2	1	1	1	0	0	2
912	9	1	1	1	2	3	1	8	8	1	1	2	1	3	2	1	2	-3	1	1	1	1	2	1	2	1	1	1	1	1	1	1	1	1	1		1	1	2	2	3	3	2	1	1	1	1	0	2
913	4	1	1	1	2	1	1	8	8	3	1	1	1	3	3	2	2	-3	1	1	1	1	2	1	2	1	1	1	1	1	1	1	1	1	4		1	2	2	2	3	3	2	1	1	1	1	0	2
914	5	1	1	1	2	1	4	8	8	1	1	1	1	4	3	3	2	-3	3	0	3	0	3	0	3	0	3	0	3	0	3	0	3	0	5		1	1	1	1	2	3	2	1	1	1	1	0	2
915	2	1	1	1	2	1	1	8	8	1	1	2	1	2	2	1	2	-3	1	1	2	0	2	1	2	1	1	1	2	0	1	1	1	1	4		1	1	2	2	3	3	1	3	1	1	1	0	2
916	2	1	1	1	2	1	1	8	8	1	1	1	1	2	1	1	2	-3	1	1	1	1	2	1	2	1	1	1	1	1	1	1	1	1	1		1	3	2	2	2	3	2	1	1	1	0	0	2
917	5	1	1	1	2	1	4	8	8	1	1	2	1	2	2	3	2	-3	2	0	1	1	2	1	2	1	1	1	1	1	1	1	1	1	4		1	1	3	2	1	3	2	1	1	1	1	0	1
918	7	1	1	1	2	2	1	8	8	1	1	1	1	3	2	2	2	-3	1	1	1	1	2	1	2	1	1	1	1	1	1	1	1	1	4		1	1	3	2	1	3	2	1	1	1	1	0	2
919	7	1	1	1	2	2	1	8	8	1	2	1	1	2	2	1	2	-3	1	1	1	1	2	1	2	1	1	1	1	1	1	1	1	1	1		1	1	2	2	2	3	2	1	1	1	1	0	2
920	10	1	1	1	2	3	1	8	8	1	1	1	1	3	3	2	2	-3	1	1	1	1	2	1	2	1	1	1	1	1	1	1	1	1	1		1	1	2	2	2	5	2	1	1	1	1	0	2
921	7	2	1	1	2	2	1	8	8	1	2	2	1	2	2	2	2	-3	1	1	1	1	2	1	2	1	1	1	1	1	1	1	1	1	1		1	2	3	2	1	3	2	1	1	1	1	0	1
922	6	2	1	1	2	2	1	8	8	1	1	2	1	3	1	1	2	-3	1	1	1	1	2	1	2	1	2	0	1	1	1	1	1	1	1		1	1	3	2	3	3	2	3	1	0	0	0	2
923	1	1	2	1	2	1	1	8	8	1	1	2	1	3	2	2	2	-3	1	1	1	1	2	1	2	1	1	1	1	1	1	1	1	1	4		4	2	2	2	1	3	2	1	1	1	1	0	2
924	5	2	1	1	2	1	4	8	8	1	3	2	3	2	1	1	2	-3	1	1	1	1	2	1	2	1	1	1	1	1	1	1	1	1	1		1	2	3	2	3	5	2	1	1	1	0	0	2
925	7	2	1	1	2	2	1	8	8	1	3	2	1	2	1	1	2	-3	1	1	1	1	2	1	2	1	1	1	1	1	1	1	1	1	1		1	1	2	2	3	3	2	1	1	1	1	0	3
926	9	1	1	1	2	3	1	8	8	3	3	2	1	3	1	1	2	-3	1	1	1	1	2	1	3	0	1	1	1	1	1	1	1	1	1		1	1	3	2	2	3	2	1	1	1	1	0	2
927	3	2	1	1	2	1	1	8	8	1	1	1	1	2	2	3	2	-3	1	1	1	1	2	1	2	1	1	1	1	1	1	1	1	1	1		1	1	3	2	3	3	2	3	1	1	1	0	2
928	2	2	1	1	2	1	1	8	8	1	1	2	1	4	3	3	1	1	1	1	1	1	2	1	2	1	1	1	3	0	1	1	1	1	4		3	3	2	2	1	3	2	1	1	1	1	1	1
929	2	2	1	1	2	1	1	8	8	1	1	1	1	2	2	3	2	-3	1	1	1	1	2	1	2	1	1	1	1	1	1	1	1	1	1		1	3	3	2	3	3	2	1	1	1	1	0	2
930	3	1	1	1	2	1	1	8	8	1	1	2	1	2	3	2	2	-3	1	1	1	1	2	1	2	1	1	1	1	1	1	1	1	1	4		1	2	3	2	3	3	2	1	1	1	1	0	2
931	6	2	1	1	2	2	1	8	8	1	2	2	1	2	1	1	2	-3	1	1	1	1	2	1	2	1	1	1	1	1	1	1	3	0	1		1	3	3	2	3	3	2	1	1	1	0	0	2
932	10	1	1	1	2	3	1	8	8	5	3	2	1	2	1	1	2	-3	1	1	1	1	2	1	2	1	1	1	2	0	1	1	1	1	1		1	1	2	2	2	3	2	1	1	1	1	0	2
933	3	1	1	1	2	1	1	8	8	1	1	1	1	3	3	3	2	-3	1	1	1	1	2	1	2	1	1	1	1	1	1	1	1	1	1		1	1	2	2	1	3	2	1	1	1	1	0	2
934	2	2	1	1	2	1	1	8	8	1	2	2	1	2	1	1	2	-3	1	1	1	1	2	1	2	1	1	1	1	1	1	1	1	1	4		4	1	3	2	1	3	1	1	1	1	1	0	2
935	3	2	2	1	2	1	1	8	8	1	1	1	1	3	3	3	2	-3	2	0	1	1	2	1	2	1	1	1	1	1	1	1	2	0	4		1	2	2	1	1	1	2	1	1	1	1	0	1
936	2	2	2	1	2	1	1	8	8	1	1	2	1	2	4	4	2	-3	1	1	1	1	2	1	2	1	1	1	1	1	1	1	1	1	1		1	3	3	2	2	3	2	1	1	1	1	0	2
937	8	1	1	1	2	3	1	8	8	1	3	2	1	2	2	1	2	-3	1	1	1	1	2	1	2	1	1	1	3	0	1	1	1	1	1		1	3	3	2	3	3	2	1	1	1	1	0	2
938	6	2	1	1	2	2	1	8	8	1	2	1	1	2	3	3	2	-3	1	1	1	1	2	1	2	1	1	1	1	1	1	1	1	1	1		1	1	3	2	2	5	2	1	1	1	1	0	2
939	5	2	1	1	2	1	2	8	8	1	2	2	1	4	1	1	2	-3	1	1	1	1	2	1	2	1	1	1	1	1	1	1	1	1	4		4	2	3	2	3	3	2	1	1	1	1	0	1
940	3	1	1	1	2	1	2	8	8	1	1	1	1	2	4	3	2	-3	1	1	1	1	2	1	2	1	1	1	1	1	1	1	1	1	4		1	1	3	2	1	3	2	1	1	1	1	0	2
941	7	2	1	1	2	2	1	7	7	1	1	1	1	2	2	2	2	-3	1	1	1	1	2	1	2	1	1	1	1	1	1	1	1	1	4		4	1	2	1	2	3	2	1	1	1	1	0	1
942	10	2	1	1	2	3	1	8	8	1	1	1	1	3	2	2	2	-3	1	1	1	1	2	1	2	1	1	1	1	1	1	1	1	1	4		1	1	3	2	3	3	2	1	1	1	1	0	1
943	2	2	1	1	2	1	1	8	8	1	1	2	1	2	1	1	2	-3	1	1	1	1	2	1	2	1	1	1	1	1	1	1	1	1	1		1	1	1	3	2	3	2	3	1	1	0	0	2
944	4	2	1	1	2	1	3	8	8	1	2	2	1	2	1	2	2	-3	1	1	1	1	2	1	2	1	1	1	1	1	1	1	1	1	1		1	1	2	3	2	3	2	1	1	1	1	0	2
945	3	2	1	1	2	1	2	8	8	1	2	2	1	2	1	1	2	-3	1	1	1	1	2	1	2	1	1	1	1	1	1	1	1	1	4		1	1	2	2	1	3	2	1	1	1	1	0	2
946	7	1	1	1	2	1	1	8	8	1	1	1	1	3	4	4	2	-3	1	1	1	1	2	1	2	1	1	1	1	1	1	1	1	1	4		3	1	1	2	1	3	1	2	1	1	1	0	2
947	9	1	1	1	2	3	1	8	8	1	1	1	1	2	2	3	2	-3	3	0	3	0	3	0	3	0	1	1	1	1	1	1	1	1	1		1	3	3	2	2	5	2	1	1	1	1	0	1
948	2	2	1	1	2	1	1	8	8	1	1	1	1	3	3	3	2	-3	1	1	1	1	1	0	2	1	1	1	1	1	1	1	1	1	4		1	1	2	1	1	3	2	1	1	1	1	0	2
949	7	2	2	1	2	2	1	8	8	1	1	2	1	2	2	2	2	-3	1	1	1	1	2	1	2	1	1	1	1	1	1	1	1	1	1		1	2	3	2	3	3	2	1	1	1	1	0	1
950	2	2	1	1	2	1	1	8	8	1	1	1	1	3	3	3	2	-3	1	1	1	1	2	1	2	1	1	1	1	1	1	1	1	1	4		1	3	3	2	1	3	1	1	1	1	1	0	2
951	2	2	1	1	2	1	1	8	8	1	1	1	1	3	3	3	2	-3	1	1	1	1	2	1	2	1	1	1	1	1	1	1	1	1	1		1	3	3	2	2	3	2	1	1	1	0	0	1
952	2	2	2	1	2	1	1	8	8	1	1	1	1	2	3	3	2	-3	1	1	1	1	2	1	2	1	1	1	2	0	1	1	1	1	1		1	3	3	2	2	3	2	1	1	1	0	0	2
953	3	2	1	1	2	1	1	8	8	1	3	2	1	2	2	1	2	-3	1	1	1	1	2	1	2	1	1	1	1	1	1	1	1	1	1		1	3	3	3	2	3	2	1	1	1	0	0	2
954	3	2	1	1	2	1	1	8	8	2	2	2	1	2	1	1	2	-3	1	1	1	1	2	1	2	1	1	1	3	0	1	1	1	1	4		1	3	3	2	1	2	2	1	1	1	1	0	1
955	6	2	1	1	2	2	1	8	8	1	1	2	1	2	1	1	2	-3	1	1	1	1	2	1	2	1	1	1	1	1	1	1	1	1	4		1	1	2	2	3	3	2	1	1	1	1	0	1
956	6	2	1	1	2	2	1	8	8	1	1	1	1	2	2	2	2	-3	3	0	3	0	3	0	3	0	3	0	3	0	3	0	3	0	5		4	1	2	3	3	5	2	3	0	0	0	1	1
957	3	2	1	1	2	1	1	8	8	1	1	1	1	2	2	3	2	-3	1	1	1	1	2	1	2	1	1	1	1	1	1	1	1	1	4		1	2	3	2	1	3	2	1	1	1	1	0	2
958	2	1	1	1	2	1	1	8	8	1	1	2	1	3	2	1	2	-3	1	1	1	1	2	1	2	1	1	1	1	1	1	1	1	1	4		3	1	2	2	1	3	2	1	1	1	1	0	1
959	5	2	1	1	2	1	4	8	8	1	2	2	1	2	1	1	2	-3	1	1	2	0	2	1	2	1	1	1	2	0	1	1	1	1	1		1	2	3	2	2	3	2	1	1	1	1	0	1
960	4	1	1	1	2	1	2	8	8	1	1	1	1	1	3	3	2	-3	1	1	1	1	1	0	1	0	1	1	1	1	1	1	1	1	1		1	3	3	2	2	3	2	1	1	1	1	0	2
961	6	1	1	1	2	1	4	8	8	1	1	1	1	3	3	2	2	-3	1	1	1	1	2	1	2	1	1	1	1	1	1	1	1	1	4		1	1	2	2	3	3	2	1	1	1	1	0	2
962	2	1	1	1	2	1	1	8	8	1	1	2	1	3	3	2	2	-3	1	1	1	1	2	1	2	1	1	1	1	1	1	1	1	1	4		3	3	3	2	1	3	2	2	1	1	1	0	2
963	3	1	1	1	2	1	1	8	8	1	1	2	1	4	3	3	2	-3	1	1	1	1	2	1	2	1	1	1	1	1	1	1	1	1	1		1	1	3	2	2	3	2	1	1	1	1	0	2
964	3	1	1	1	2	1	1	8	8	1	2	2	1	2	1	1	2	-3	1	1	1	1	2	1	2	1	1	1	1	1	1	1	1	1	1		1	1	1	2	2	3	2	1	1	1	1	0	2
965	7	1	1	1	2	1	4	8	8	1	1	2	1	3	2	3	2	-3	1	1	1	1	2	1	2	1	1	1	1	1	1	1	1	1	4		1	1	3	2	1	3	2	1	1	1	1	0	2
966	3	2	1	1	2	1	2	8	8	1	1	1	1	3	1	3	2	-3	2	0	1	1	2	1	2	1	1	1	1	1	1	1	1	1	4		1	1	2	2	3	3	2	1	1	1	1	0	3
967	3	1	1	1	2	1	2	8	8	1	1	1	1	3	3	2	2	-3	1	1	1	1	2	1	2	1	1	1	1	1	1	1	1	1	1		1	1	3	2	3	3	2	1	1	1	1	0	2
968	4	1	1	1	2	1	2	8	8	3	1	1	1	4	3	2	2	-3	1	1	1	1	2	1	2	1	1	1	1	1	1	1	1	1	4		4	1	1	1	1	3	2	1	1	1	1	0	2
969	3	1	1	1	2	1	2	8	8	1	1	1	1	3	2	2	2	-3	1	1	1	1	2	1	2	1	1	1	1	1	1	1	1	1	1		1	1	1	1	2	3	2	1	1	1	1	0	3
970	5	1	1	1	2	1	4	8	8	1	3	2	2	2	1	1	2	-3	1	1	1	1	2	1	2	1	1	1	1	1	1	1	1	1	1		1	1	1	1	3	3	2	1	1	1	1	0	2
971	3	1	1	1	2	1	2	8	8	1	1	1	1	3	3	3	2	-3	1	1	1	1	2	1	2	1	1	1	1	1	1	1	1	1	4		1	1	3	2	1	3	2	1	1	1	1	0	1
972	5	1	1	1	2	1	2	8	8	1	1	1	1	2	3	3	2	-3	1	1	1	1	1	0	2	1	1	1	1	1	1	1	1	1	1		1	1	2	2	2	3	2	1	1	1	1	0	1
973	2	1	1	1	2	1	1	8	8	1	1	2	1	3	3	2	2	-3	2	0	1	1	2	1	2	1	1	1	1	1	1	1	1	1	4		1	1	3	2	3	3	2	1	1	1	1	0	1
974	5	2	1	1	2	2	1	8	8	1	2	1	1	4	3	2	2	-3	1	1	1	1	2	1	3	0	1	1	1	1	1	1	1	1	1		1	1	3	2	2	3	1	3	1	1	1	0	2
975	2	2	1	1	2	1	1	8	8	1	1	2	1	2	1	2	2	-3	2	0	1	1	2	1	2	1	1	1	3	0	1	1	2	0	4		1	3	3	2	1	3	2	3	1	1	1	0	2
976	3	1	1	1	2	1	2	8	8	1	1	2	1	3	3	3	2	-3	2	0	1	1	2	1	2	1	1	1	1	1	1	1	1	1	1		1	1	3	2	2	4	2	1	1	1	1	0	2
977	3	1	1	1	2	1	2	8	8	1	1	2	1	2	3	2	2	-3	1	1	1	1	2	1	2	1	1	1	1	1	1	1	1	1	4		1	3	2	2	1	3	2	1	1	1	1	0	1
978	2	1	1	1	2	1	1	8	8	1	1	2	1	4	1	1	1	1	1	1	1	1	2	1	2	1	1	1	1	1	1	1	1	1	1		1	1	2	2	2	3	2	1	0	1	0	0	2
979	6	1	1	1	2	2	1	8	8	1	3	2	1	1	1	1	2	-3	1	1	1	1	2	1	2	1	1	1	1	1	1	1	1	1	1		1	1	3	2	2	3	2	1	1	1	1	0	1
980	4	1	1	1	2	1	4	8	8	1	1	1	1	2	2	3	2	-3	1	1	1	1	2	1	2	1	1	1	1	1	1	1	1	1	1		1	1	2	2	1	3	2	1	1	1	0	0	2
981	3	1	1	1	2	1	2	8	8	1	1	1	1	3	3	3	2	-3	1	1	1	1	2	1	2	1	1	1	1	1	1	1	1	1	4		1	1	2	3	1	3	2	1	1	1	0	0	2
982	7	1	1	1	2	2	1	8	8	1	1	2	1	2	1	1	2	-3	1	1	1	1	2	1	2	1	1	1	3	0	1	1	3	0	1		1	1	3	2	1	3	2	1	1	1	1	0	2
983	3	2	1	1	2	1	1	8	8	1	1	2	1	2	3	2	2	-3	2	0	1	1	2	1	2	1	1	1	1	1	1	1	1	1	1		1	1	1	3	2	3	2	1	1	1	1	0	2
984	4	2	1	1	2	1	3	8	8	1	1	1	1	3	3	3	2	-3	1	1	1	1	2	1	2	1	1	1	1	1	1	1	1	1	1		1	1	3	2	2	3	2	1	1	1	1	0	1
985	5	1	1	1	2	1	2	8	8	1	1	2	1	3	2	1	2	-3	1	1	1	1	2	1	2	1	1	1	1	1	1	1	1	1	4		1	1	2	1	1	3	2	1	1	1	1	0	2
986	4	2	1	1	2	1	4	8	8	1	2	1	1	3	2	3	2	-3	1	1	1	1	2	1	2	1	1	1	1	1	1	1	1	1	4		2	1	2	3	1	3	2	1	1	1	1	0	2
987	6	1	1	1	2	2	1	8	8	1	1	1	1	3	1	1	2	-3	1	1	1	1	2	1	2	1	1	1	1	1	1	1	1	1	4		1	1	3	2	3	3	2	1	1	1	1	0	2
988	2	1	1	1	2	1	1	8	8	1	1	2	1	2	2	2	2	-3	1	1	1	1	2	1	2	1	1	1	1	1	1	1	1	1	1		1	1	3	2	2	3	2	1	1	1	1	0	2
989	5	2	1	1	2	1	3	8	8	1	3	2	1	2	1	1	2	-3	1	1	1	1	2	1	2	1	1	1	1	1	1	1	3	0	1		1	3	3	2	1	5	2	1	1	1	1	0	2
990	4	1	1	1	2	1	2	8	8	1	2	2	1	2	1	1	2	-3	1	1	1	1	1	0	2	1	1	1	1	1	1	1	1	1	4		1	1	3	2	1	4	2	1	1	1	1	0	3
991	8	1	1	1	2	2	1	8	8	1	1	2	1	2	2	2	2	-3	1	1	1	1	2	1	2	1	1	1	1	1	1	1	2	0	4		1	1	2	2	3	3	2	1	1	1	1	0	2
992	10	1	1	1	2	3	1	8	8	1	1	1	1	2	1	3	2	-3	1	1	1	1	2	1	2	1	1	1	1	1	1	1	1	1	1		1	1	3	2	2	1	2	1	1	1	0	0	2
993	4	1	1	1	2	1	2	8	8	1	1	1	1	2	3	2	2	-3	1	1	1	1	2	1	2	1	1	1	1	1	1	1	1	1	4		1	2	2	2	1	3	2	1	1	1	1	0	2
994	2	1	1	1	2	2	1	8	8	1	1	2	1	2	1	1	2	-3	1	1	2	0	2	1	2	1	1	1	1	1	1	1	1	1	4		1	1	3	2	1	3	2	1	1	1	1	0	2
995	3	2	1	1	2	1	2	8	8	1	1	1	1	3	3	3	2	-3	1	1	1	1	2	1	2	1	1	1	1	1	1	1	1	1	1		1	1	3	2	2	3	2	1	1	1	1	0	1
996	5	2	2	1	2	1	4	8	8	1	1	1	1	3	3	3	2	-3	1	1	2	0	2	1	2	1	1	1	2	0	1	1	1	1	4		4	1	1	3	1	3	2	1	1	1	1	0	2
997	4	1	1	1	2	1	3	8	8	1	1	1	1	3	2	2	2	-3	1	1	1	1	2	1	2	1	1	1	1	1	1	1	1	1	4		1	1	1	2	1	3	1	1	1	1	1	0	2
998	2	1	1	1	2	1	1	8	8	1	1	2	1	2	3	3	2	-3	2	0	1	1	2	1	2	1	1	1	1	1	1	1	1	1	4		1	1	3	3	1	3	2	1	1	1	1	0	1
999	6	1	1	1	2	2	1	8	8	1	1	2	1	2	1	2	2	-3	1	1	1	1	2	1	2	1	1	1	1	1	1	1	3	0	1		1	1	3	2	2	3	2	1	1	1	1	0	2
1000	2	1	2	1	2	1	1	8	8	1	1	1	1	3	2	2	2	-3	1	1	1	1	2	1	2	1	1	1	1	1	1	1	1	1	4		1	3	3	2	3	3	2	1	1	1	1	0	1
1001	6	2	1	1	2	1	4	8	8	1	1	2	1	3	3	3	2	-3	1	1	2	0	2	1	2	1	1	1	1	1	1	1	1	1	4		1	1	3	2	1	3	2	1	1	1	1	0	2
1002	2	1	1	1	2	1	1	8	8	1	2	2	1	3	3	3	2	-3	1	1	1	1	2	1	2	1	1	1	1	1	1	1	1	1	1		1	3	3	2	1	3	2	1	0	1	0	0	1
1003	3	1	1	1	2	1	2	8	8	1	2	1	1	2	3	2	2	-3	1	1	2	0	2	1	2	1	1	1	1	1	1	1	1	1	1		1	1	3	2	2	3	2	1	1	1	1	0	2
1004	3	2	1	1	2	1	2	8	8	1	1	2	1	3	2	2	2	-3	2	0	2	0	2	1	2	1	1	1	1	1	1	1	1	1	4		1	1	2	1	1	3	2	1	1	1	0	0	2
1005	2	1	1	1	2	1	1	8	8	1	1	2	1	3	3	1	2	-3	1	1	1	1	2	1	2	1	1	1	1	1	1	1	1	1	4		3	1	3	3	1	3	2	1	1	1	1	0	2
1006	4	1	1	1	2	1	2	8	8	1	3	2	1	2	1	1	2	-3	1	1	1	1	2	1	2	1	1	1	1	1	1	1	1	1	1		1	1	2	2	2	3	2	1	1	1	1	0	1
1007	3	1	1	1	2	1	2	3	3	1	2	2	1	2	1	1	1	1	1	1	3	0	2	1	2	1	1	1	3	0	1	1	1	1	4		4	3	3	3	1	3	1	1	1	1	1	1	1
1008	2	2	1	1	2	1	1	8	8	1	1	2	1	3	2	1	2	-3	2	0	1	1	2	1	2	1	1	1	1	1	1	1	1	1	1		1	1	3	2	2	3	2	1	1	1	1	0	2
1009	3	2	1	1	2	1	2	8	8	1	3	2	1	2	1	1	2	-3	1	1	1	1	2	1	2	1	1	1	1	1	1	1	1	1	1		1	1	3	2	2	3	2	3	1	1	1	0	2
1010	1	1	1	1	2	1	1	8	8	1	2	2	1	3	3	3	2	-3	1	1	1	1	2	1	2	1	1	1	1	1	1	1	1	1	1		1	2	3	2	1	3	1	1	1	1	1	0	1
1011	4	2	1	1	2	1	2	10	10	3	1	2	1	3	4	4	2	-3	1	1	1	1	3	0	2	1	1	1	1	1	1	1	3	0	4		1	1	2	2	1	2	2	1	1	1	1	0	3
1012	3	2	1	1	2	1	1	8	8	1	1	1	1	3	1	1	2	-3	1	1	1	1	2	1	2	1	1	1	3	0	1	1	1	1	1		1	3	2	3	1	3	2	1	1	1	1	0	1
1013	5	1	1	1	2	1	2	8	8	1	2	1	1	3	1	2	2	-3	1	1	1	1	2	1	2	1	1	1	1	1	1	1	1	1	1		1	2	3	2	2	3	2	1	1	1	1	0	1
1014	6	2	1	1	2	1	4	8	8	1	1	1	1	3	2	2	2	-3	2	0	3	0	2	1	2	1	1	1	1	1	1	1	1	1	4		4	1	2	2	1	3	2	1	1	1	1	0	3
1015	3	1	1	1	2	1	2	3	3	1	1	1	1	2	4	3	2	-3	1	1	3	0	2	1	2	1	1	1	1	1	1	1	1	1	4		3	3	3	2	1	3	2	1	1	1	1	0	2
1016	9	1	1	1	2	3	1	8	8	1	1	1	1	2	3	3	2	-3	1	1	1	1	2	1	2	1	1	1	2	0	1	1	1	1	4		1	1	2	2	1	3	2	1	1	1	1	0	3
1017	2	1	1	1	2	1	1	8	8	1	1	1	3	1	3	2	2	-3	1	1	1	1	2	1	2	1	1	1	1	1	1	1	1	1	4		1	1	3	2	1	3	1	1	1	1	1	0	1
1018	3	1	1	1	2	1	1	8	8	1	1	1	1	3	2	2	2	-3	1	1	1	1	2	1	2	1	1	1	1	1	1	1	1	1	1		1	1	3	2	2	3	2	1	1	1	0	0	2
1019	2	1	1	1	2	1	1	8	8	1	1	1	1	2	3	3	2	-3	1	1	1	1	2	1	2	1	1	1	1	1	1	1	1	1	4		1	1	3	2	3	3	2	1	1	1	1	0	2
1020	2	1	2	1	2	1	1	8	8	1	1	2	1	2	3	3	2	-3	1	1	1	1	2	1	2	1	1	1	1	1	1	1	1	1	4		4	2	3	1	1	3	2	1	1	1	1	0	2
1021	2	2	2	1	2	1	1	8	8	1	2	1	1	1	2	3	2	-3	1	1	1	1	2	1	1	0	1	1	1	1	1	1	1	1	1		1	1	3	2	3	3	2	1	1	1	1	0	1
1022	4	1	1	1	2	1	3	8	8	1	1	1	1	3	3	3	2	-3	1	1	1	1	2	1	2	1	1	1	1	1	1	1	1	1	4		3	1	3	2	1	3	1	1	1	1	1	0	1
1023	2	1	1	1	2	1	1	8	8	1	1	2	1	2	2	2	2	-3	1	1	1	1	2	1	2	1	1	1	1	1	1	1	1	1	4		1	3	3	2	3	3	2	1	1	1	1	0	1
1024	5	1	1	1	2	1	3	8	8	1	1	1	1	3	3	2	2	-3	2	0	1	1	2	1	2	1	1	1	1	1	1	1	1	1	4		4	1	2	2	1	3	2	1	1	1	1	0	1
1025	3	1	1	1	2	1	1	8	8	1	1	2	1	2	1	1	2	-3	1	1	1	1	2	1	2	1	1	1	1	1	1	1	1	1	1		1	3	3	2	2	3	2	1	1	1	1	0	1
1026	5	1	2	1	2	1	3	8	8	1	3	2	1	2	1	1	2	-3	2	0	1	1	2	1	2	1	1	1	1	1	1	1	1	1	4		1	3	3	2	3	3	2	1	1	1	0	0	2
1027	6	1	1	1	2	2	1	8	8	1	1	1	1	3	1	1	2	-3	1	1	1	1	2	1	2	1	1	1	1	1	1	1	1	1	1		4	3	3	2	1	3	2	1	1	1	1	0	2
1028	2	1	1	1	2	1	2	8	8	1	1	2	1	2	1	1	2	-3	1	1	1	1	2	1	1	0	1	1	1	1	1	1	1	1	4		1	1	3	2	3	3	1	1	1	1	1	0	2
1029	7	1	1	1	2	1	3	8	8	1	2	1	1	2	1	1	2	-3	1	1	3	0	2	1	2	1	1	1	1	1	1	1	1	1	4		1	1	2	2	1	3	2	3	1	1	1	0	2
1030	5	1	1	1	2	1	3	8	8	1	3	2	1	2	2	1	2	-3	1	1	3	0	2	1	2	1	1	1	1	1	1	1	1	1	1		4	3	3	2	3	3	2	3	1	1	1	0	2
1031	4	1	1	1	2	1	3	8	8	1	3	2	1	2	1	1	2	-3	1	1	3	0	2	1	2	1	1	1	1	1	1	1	2	0	1		1	3	2	2	2	3	2	3	1	1	1	0	2
1032	4	1	1	1	2	1	2	8	8	1	1	1	1	2	3	3	2	-3	1	1	1	1	2	1	2	1	1	1	1	1	1	1	1	1	4		1	2	3	2	3	3	2	3	1	1	1	0	2
1033	5	2	1	1	2	1	3	8	8	1	1	2	1	3	1	2	2	-3	2	0	3	0	2	1	2	1	1	1	1	1	1	1	1	1	1		1	1	1	1	1	3	2	1	1	1	1	0	2
1034	2	1	1	1	2	1	1	8	8	1	1	2	1	2	3	3	2	-3	1	1	1	1	2	1	2	1	1	1	1	1	1	1	1	1	1		1	2	3	2	3	3	2	1	1	1	1	0	2
1035	4	1	1	1	2	1	3	8	8	1	1	1	1	3	3	3	2	-3	1	1	1	1	2	1	2	1	1	1	1	1	1	1	1	1	4		4	3	2	2	1	3	2	1	1	1	1	0	2
1036	4	1	1	1	2	1	3	8	8	1	2	1	1	2	3	2	2	-3	1	1	1	1	2	1	2	1	1	1	1	1	1	1	1	1	1		4	3	3	2	2	3	2	2	1	1	0	0	1
1037	4	1	1	1	2	1	3	8	8	1	1	1	1	2	3	3	2	-3	1	1	1	1	2	1	2	1	1	1	1	1	1	1	1	1	4		1	2	2	2	3	3	2	1	1	1	1	0	2
1038	4	1	1	1	2	1	3	8	8	1	3	2	1	2	2	1	2	-3	1	1	1	1	2	1	2	1	1	1	3	0	1	1	3	0	4		1	3	3	2	3	1	2	1	1	1	1	0	2
1039	5	1	1	1	2	1	4	8	8	1	1	1	1	3	3	3	2	-3	1	1	1	1	2	1	2	1	1	1	1	1	1	1	1	1	1		1	1	2	2	2	4	2	1	1	1	1	0	3
1040	4	1	1	1	2	1	3	8	8	1	1	2	1	2	3	2	2	-3	1	1	1	1	2	1	2	1	1	1	2	0	1	1	3	0	4		3	2	2	1	1	3	2	1	1	1	1	0	3
1041	5	1	1	1	2	1	3	8	8	1	1	2	1	3	2	1	2	-3	2	0	1	1	2	1	2	1	1	1	1	1	1	1	1	1	1		1	3	3	2	1	3	2	1	1	1	1	0	2
1042	2	1	1	1	2	1	1	8	8	1	2	2	1	2	2	1	2	-3	1	1	1	1	2	1	2	1	1	1	1	1	1	1	1	1	4		1	1	1	3	1	3	1	1	1	1	1	0	2
1043	2	2	1	1	2	1	1	8	8	1	1	1	1	3	4	3	2	-3	1	1	1	1	2	1	2	1	1	1	2	0	1	1	1	1	4		1	3	2	2	1	3	2	1	1	1	1	0	1
1044	5	2	1	1	2	1	3	8	8	1	1	1	1	3	3	3	2	-3	2	0	1	1	2	1	2	1	1	1	1	1	1	1	1	1	4		3	1	3	2	1	3	2	1	1	1	1	0	1
1045	2	1	1	1	2	1	1	8	8	1	1	2	3	3	3	3	2	-3	1	1	1	1	2	1	2	1	1	1	1	1	1	1	3	0	4		4	1	3	3	1	3	2	1	1	1	1	0	2
1046	3	2	1	1	2	1	1	8	8	1	2	2	1	2	1	1	2	-3	1	1	1	1	2	1	2	1	1	1	1	1	1	1	1	1	1		1	3	3	2	3	3	2	1	1	1	1	1	1
1047	4	2	1	1	2	1	3	8	8	1	1	1	1	2	3	2	2	-3	1	1	1	1	2	1	2	1	1	1	1	1	1	1	3	0	4		1	2	3	2	1	3	2	1	1	1	1	0	1
1048	2	1	1	1	2	1	1	8	8	1	1	2	1	3	3	3	2	-3	2	0	1	1	2	1	2	1	1	1	2	0	1	1	1	1	4		4	3	3	2	3	3	1	1	1	1	1	0	1
1049	2	2	1	1	2	1	1	8	8	1	1	2	1	1	1	1	2	-3	1	1	1	1	2	1	2	1	1	1	1	1	1	1	1	1	1		1	1	3	2	3	3	2	1	1	1	1	0	1
1050	3	2	1	1	2	1	1	8	8	2	1	1	1	2	3	3	2	-3	1	1	1	1	2	1	2	1	1	1	1	1	1	1	1	1	1		1	1	3	2	2	3	1	1	1	1	1	0	2
1051	2	2	1	1	2	1	1	8	8	1	1	2	1	2	2	1	2	-3	1	1	2	0	2	1	2	1	1	1	1	1	1	1	1	1	1		1	3	3	2	2	3	1	1	1	1	0	1	1
1052	3	1	1	1	2	1	1	8	8	1	3	2	1	1	1	1	2	-3	1	1	1	1	2	1	2	1	1	1	1	1	1	1	1	1	1		1	3	3	2	2	3	2	3	1	1	0	0	1
1053	4	2	1	1	2	1	3	8	8	1	1	2	1	2	1	1	2	-3	1	1	1	1	2	1	2	1	1	1	1	1	1	1	1	1	4		4	2	3	2	1	3	2	1	1	1	1	0	1
1054	7	1	1	1	2	2	1	8	8	1	1	1	1	3	3	3	2	-3	1	1	1	1	2	1	2	1	1	1	3	0	1	1	1	1	1		1	1	2	3	2	3	2	1	1	1	1	0	2
1055	2	1	1	1	2	1	1	8	8	1	1	1	1	3	4	3	2	-3	1	1	1	1	2	1	2	1	1	1	1	1	1	1	1	1	1		1	3	3	2	2	3	2	1	1	1	1	0	1
1056	2	2	1	1	2	1	1	8	8	1	1	2	1	2	1	1	2	-3	1	1	1	1	2	1	2	1	1	1	1	1	1	1	1	1	4		1	2	3	2	1	3	2	1	1	1	1	0	1
1057	2	2	1	1	2	1	1	8	8	1	1	2	1	2	3	2	2	-3	1	1	1	1	2	1	2	1	1	1	1	1	1	1	1	1	1		1	3	3	2	3	3	1	1	0	1	1	0	2
1058	4	2	1	1	2	1	3	8	8	1	1	1	1	2	3	2	2	-3	1	1	1	1	2	1	2	1	1	1	1	1	1	1	1	1	1		1	3	3	2	3	3	2	1	1	1	1	0	2
1059	7	1	1	1	2	2	1	8	8	1	3	2	1	2	2	1	2	-3	1	1	1	1	2	1	2	1	1	1	1	1	1	1	1	1	1		1	3	3	2	3	3	2	1	1	1	1	0	1
1060	5	2	1	1	2	1	3	8	8	1	1	2	1	2	2	1	2	-3	2	0	1	1	2	1	2	1	1	1	1	1	1	1	1	1	4		1	1	1	1	1	3	2	1	1	1	1	0	3
1061	4	2	1	1	2	1	3	8	8	1	2	2	1	3	1	1	2	-3	2	0	1	1	2	1	2	1	1	1	1	1	1	1	1	1	5		4	1	2	2	1	5	2	1	1	1	1	0	2
1062	2	1	1	1	2	1	1	8	8	1	1	1	1	2	2	1	2	-3	2	0	1	1	2	1	2	1	1	1	1	1	1	1	1	1	4		1	3	3	2	1	3	2	1	1	1	1	0	1
1063	3	2	1	1	2	1	2	8	8	1	1	1	1	4	1	1	1	1	1	1	1	1	2	1	1	0	1	1	2	0	1	1	1	1	4		1	1	2	2	1	3	2	1	1	1	0	0	3
1064	2	2	1	1	2	1	1	8	8	1	1	1	1	3	3	3	2	-3	1	1	1	1	2	1	2	1	1	1	1	1	1	1	1	1	1		1	1	3	2	2	3	2	1	1	1	1	0	2
1065	7	2	1	1	2	2	1	8	8	1	2	2	1	2	1	1	2	-3	1	1	1	1	2	1	2	1	1	1	1	1	1	1	3	0	4		1	1	2	2	1	3	1	1	1	1	1	0	2
1066	2	2	1	1	2	1	1	8	8	1	1	2	1	3	1	1	2	-3	1	1	1	1	2	1	2	1	1	1	1	1	1	1	1	1	1		1	1	3	2	2	3	2	1	1	1	1	0	2
1067	4	2	1	1	2	1	3	8	8	1	1	2	1	4	3	1	1	2	1	1	1	1	2	1	2	1	1	1	1	1	1	1	1	1	4		1	1	1	2	1	3	2	1	1	1	1	0	2
1068	3	1	1	1	2	1	1	8	8	1	2	2	1	2	1	1	2	-3	1	1	1	1	2	1	2	1	1	1	1	1	1	1	1	1	1		1	2	2	2	1	3	2	1	1	1	1	0	1
1069	3	1	1	1	2	1	1	8	8	1	2	1	4	2	1	2	2	-3	2	0	1	1	2	1	2	1	1	1	1	1	1	1	1	1	5		4	3	3	2	3	3	1	1	1	1	1	0	1
1070	4	2	1	1	2	1	2	8	8	1	1	1	1	2	3	3	2	-3	1	1	1	1	2	1	2	1	1	1	3	0	1	1	1	1	1		1	1	2	3	1	3	2	1	1	1	1	0	2
1071	3	2	1	1	2	1	2	8	8	1	1	2	1	2	1	2	2	-3	1	1	1	1	2	1	2	1	1	1	1	1	1	1	1	1	4		1	3	2	2	1	3	2	1	1	1	1	0	2
1072	3	2	1	1	2	1	1	8	8	1	1	1	1	2	2	2	2	-3	1	1	1	1	2	1	2	1	1	1	1	1	1	1	1	1	4		3	1	3	2	1	3	2	1	1	1	0	0	1
1073	10	2	1	1	2	3	1	8	8	1	1	1	1	2	2	1	2	-3	2	0	1	1	2	1	2	1	1	1	1	1	1	1	1	1	1		1	1	3	2	3	3	2	1	1	1	1	0	2
1074	2	2	2	1	2	1	1	8	8	1	1	2	1	2	2	2	2	-3	2	0	2	0	2	1	2	1	1	1	1	1	1	1	1	1	4		3	1	3	2	1	3	2	1	1	1	1	0	2
1075	4	2	1	1	2	1	3	8	8	1	3	2	1	2	1	1	2	-3	1	1	1	1	2	1	2	1	1	1	1	1	1	1	1	1	4		4	1	2	2	1	3	2	1	1	1	1	0	1
1076	4	2	1	1	2	1	3	8	8	1	1	1	1	3	2	2	2	-3	1	1	2	0	2	1	2	1	1	1	1	1	1	1	1	1	4		4	1	2	3	1	3	1	1	1	1	1	0	2
1077	4	2	1	1	2	1	2	3	3	1	1	1	1	3	3	2	2	-3	1	1	1	1	2	1	2	1	1	1	1	1	1	1	1	1	4		4	1	2	1	1	3	2	1	1	1	1	0	2
1078	3	2	1	1	2	1	1	8	8	1	2	2	1	2	3	3	2	-3	1	1	1	1	2	1	2	1	1	1	1	1	1	1	1	1	1		1	2	3	2	2	3	2	1	1	1	1	0	2
1079	3	2	1	1	2	1	2	8	8	1	1	2	1	2	3	2	2	-3	2	0	1	1	2	1	2	1	1	1	1	1	1	1	1	1	1		1	1	3	2	2	3	2	1	1	1	1	0	1
1080	7	1	1	1	2	1	4	8	8	1	1	2	1	3	2	2	2	-3	1	1	1	1	2	1	2	1	1	1	1	1	1	1	1	1	1		1	1	3	2	2	1	2	1	1	1	1	0	3
1081	1	2	1	1	2	1	1	8	8	1	2	2	1	2	3	1	2	-3	1	1	1	1	2	1	2	1	1	1	1	1	1	1	1	1	4		1	2	3	2	1	3	1	1	1	1	0	0	1
1082	7	1	1	1	2	2	1	8	8	1	1	2	1	3	3	1	2	-3	1	1	1	1	2	1	2	1	1	1	3	0	1	1	1	1	4		1	1	1	3	1	3	2	1	1	1	1	0	2
1083	2	1	1	1	2	1	2	3	3	1	1	2	3	4	1	1	2	-3	1	1	1	1	2	1	2	1	1	1	1	1	1	1	1	1	4		2	1	3	2	1	3	1	1	1	1	1	0	2
1084	3	1	2	1	2	1	1	8	8	1	1	1	1	2	1	1	2	-3	1	1	1	1	2	1	2	1	1	1	1	1	1	1	1	1	4		4	2	2	2	1	3	2	1	1	1	1	0	1
1085	4	1	1	1	2	1	3	8	8	1	1	2	1	3	4	2	2	-3	1	1	1	1	1	0	2	1	1	1	1	1	1	1	1	1	4		3	2	2	1	1	3	2	1	1	1	1	0	2
1086	3	1	1	1	2	1	1	8	8	1	1	2	1	3	3	2	2	-3	1	1	1	1	2	1	2	1	1	1	1	1	1	1	1	1	1		1	3	3	2	2	3	2	1	1	1	1	0	2
1087	6	1	1	1	2	2	1	8	8	1	1	2	1	3	1	2	2	-3	2	0	1	1	2	1	2	1	1	1	2	0	1	1	1	1	1		1	1	2	2	1	3	2	1	1	1	1	0	1
1088	3	2	1	1	2	1	2	8	8	1	3	2	2	2	2	1	2	-3	1	1	1	1	2	1	2	1	1	1	1	1	1	1	1	1	1		1	1	1	2	2	3	2	1	1	1	0	0	2
1089	2	1	1	1	2	1	1	8	8	1	1	2	1	4	3	3	2	-3	1	1	1	1	2	1	2	1	1	1	1	1	1	1	1	1	4		1	1	2	1	3	3	2	1	1	1	1	0	1
1090	2	1	1	1	2	1	1	8	8	1	1	1	3	2	3	3	2	-3	1	1	1	1	2	1	2	1	1	1	1	1	1	1	1	1	4		1	1	3	3	1	2	2	3	1	1	1	0	2
1091	3	1	1	1	2	1	2	8	8	1	1	2	1	3	3	3	2	-3	3	0	3	0	2	1	1	0	1	1	1	1	1	1	1	1	4		1	1	3	2	3	3	2	1	1	1	1	0	2
1092	4	1	1	1	2	1	1	8	8	1	1	2	1	2	2	1	2	-3	2	0	2	0	2	1	2	1	1	1	1	1	1	1	1	1	1		1	1	2	1	2	3	2	3	1	1	1	0	2
1093	2	1	1	1	2	1	1	8	8	1	1	2	1	2	3	3	2	-3	1	1	1	1	2	1	2	1	1	1	1	1	1	1	1	1	4		1	1	2	2	1	3	2	1	0	0	0	1	2
1094	3	1	1	1	2	1	1	8	8	1	1	2	1	3	3	2	2	-3	1	1	1	1	2	1	2	1	1	1	1	1	1	1	1	1	4		4	2	2	3	1	3	2	1	1	1	1	0	1
1095	5	1	1	1	2	1	3	8	8	1	2	2	1	2	1	1	2	-3	1	1	1	1	2	1	2	1	1	1	1	1	1	1	1	1	1		1	3	2	2	1	3	2	3	1	1	1	0	2
1096	1	2	1	1	2	1	1	8	8	1	1	2	1	3	2	1	2	-3	2	0	1	1	2	1	2	1	1	1	1	1	1	1	1	1	1		1	1	2	2	3	3	2	1	1	1	1	0	2
1097	2	2	1	1	2	1	1	7	7	1	1	2	1	3	2	2	2	-3	2	0	1	1	2	1	2	1	1	1	1	1	1	1	1	1	1		3	1	1	2	2	2	2	1	1	1	1	0	2
1098	5	1	1	1	2	1	2	8	8	1	3	2	1	2	2	1	2	-3	1	1	1	1	2	1	2	1	1	1	1	1	1	1	1	1	1		1	1	2	2	3	3	2	1	1	1	0	0	2
1099	3	1	1	1	2	1	1	8	8	1	2	2	1	3	3	3	2	-3	1	1	2	0	2	1	2	1	1	1	1	1	1	1	1	1	4		1	3	3	2	1	3	2	1	1	1	1	0	2
1100	2	1	1	1	2	1	1	7	7	1	1	2	1	3	2	1	2	-3	1	1	1	1	2	1	3	0	1	1	1	1	1	1	1	1	3		1	1	2	3	1	1	2	1	1	1	1	0	2
1101	2	1	1	1	2	1	1	8	8	1	3	2	1	2	1	1	2	-3	1	1	1	1	2	1	2	1	1	1	1	1	1	1	1	1	4		1	3	2	3	2	3	2	3	1	1	1	0	1
1102	4	1	1	1	2	1	4	7	7	1	1	2	3	3	1	1	2	-3	1	1	2	0	2	1	2	1	1	1	1	1	1	1	1	1	4		1	2	3	2	3	3	2	1	1	1	1	0	2
1103	4	1	1	1	2	1	3	8	8	1	1	1	1	3	3	3	2	-3	2	0	1	1	2	1	2	1	1	1	1	1	1	1	1	1	4		1	2	3	2	1	3	2	1	1	1	1	0	2
1104	3	1	1	1	2	1	2	3	3	1	2	2	1	2	2	3	2	-3	1	1	2	0	2	1	2	1	1	1	1	1	1	1	1	1	1		1	2	3	2	3	3	2	1	1	1	1	0	2
1105	5	2	1	1	2	1	4	10	10	1	1	2	1	3	1	1	1	2	1	1	1	1	2	1	2	1	1	1	1	1	1	1	1	1	4		1	2	3	2	1	3	2	1	1	1	1	0	2
1106	2	2	2	1	2	1	1	8	8	1	1	1	1	2	3	2	2	-3	1	1	1	1	2	1	2	1	1	1	1	1	1	1	1	1	1		1	3	3	2	2	3	2	1	1	1	0	0	1
1107	5	1	1	1	2	1	4	8	8	1	1	1	1	2	2	1	2	-3	1	1	1	1	2	1	2	1	1	1	1	1	1	1	1	1	1		1	1	2	2	1	3	2	1	1	1	1	0	2
1108	6	2	1	1	2	2	1	8	8	1	1	1	1	2	3	3	2	-3	1	1	1	1	2	1	2	1	1	1	1	1	1	1	1	1	4		1	1	3	2	1	3	1	1	1	1	1	0	2
1109	2	1	1	1	2	1	1	8	8	1	2	1	1	2	2	1	1	1	2	0	1	1	2	1	2	1	1	1	1	1	1	1	1	1	4		1	1	3	2	1	3	2	1	1	1	0	0	2
1110	2	1	1	1	2	1	1	6	6	1	1	1	1	4	4	4	2	-3	1	1	1	1	2	1	2	1	1	1	1	1	1	1	1	1	4		3	3	2	2	1	3	2	1	1	1	1	0	2
1111	6	2	1	1	2	2	1	8	8	1	3	2	1	2	2	1	2	-3	1	1	1	1	2	1	2	1	1	1	1	1	1	1	3	0	1		1	1	3	2	3	3	2	1	1	1	1	0	2
1112	6	1	1	1	2	2	1	8	8	1	1	1	1	3	2	2	2	-3	1	1	1	1	2	1	2	1	1	1	1	1	1	1	1	1	1		1	1	2	2	3	3	2	1	1	1	1	0	2
1113	7	1	1	1	2	2	1	8	8	1	2	2	1	2	1	1	2	-3	1	1	3	0	1	0	2	1	1	1	1	1	1	1	3	0	1		1	2	3	2	3	3	2	1	1	1	0	0	2
1114	2	1	2	1	2	1	1	8	8	1	1	2	1	2	2	2	2	-3	1	1	1	1	2	1	2	1	1	1	1	1	1	1	1	1	1		1	3	3	2	2	3	2	1	1	1	1	0	1
1115	3	1	1	1	2	1	3	8	8	1	2	2	1	2	4	4	2	-3	1	1	1	1	2	1	2	1	1	1	1	1	1	1	3	0	1		1	1	2	2	3	4	2	1	1	1	1	0	2
1116	4	1	1	1	2	1	2	8	8	1	3	2	1	2	3	1	2	-3	2	0	2	0	2	1	2	1	1	1	1	1	1	1	1	1	1		1	1	3	2	3	1	2	3	1	1	1	0	2
1117	3	2	1	1	2	1	3	8	8	1	1	2	1	2	1	2	2	-3	1	1	3	0	2	1	2	1	1	1	1	1	1	1	1	1	1		1	1	3	3	3	3	2	1	1	1	1	0	3
1118	3	2	1	1	2	1	2	3	3	1	1	1	1	4	2	2	2	-3	1	1	1	1	2	1	2	1	1	1	1	1	1	1	1	1	1		1	1	2	3	2	1	2	1	1	1	0	0	3
1119	10	1	1	1	2	3	1	8	8	1	1	1	1	4	1	1	2	-3	1	1	1	1	2	1	2	1	1	1	1	1	1	1	1	1	1		1	3	2	2	1	4	2	1	1	1	1	0	2
1120	5	1	1	1	2	1	3	8	8	1	2	2	1	2	3	1	2	-3	1	1	1	1	3	0	2	1	1	1	1	1	1	1	1	1	1		1	2	3	2	2	3	2	1	1	1	1	0	2
1121	3	1	1	1	2	1	2	8	8	1	3	2	1	1	1	1	2	-3	1	1	1	1	2	1	2	1	1	1	1	1	1	1	1	1	4		4	3	3	2	1	5	2	1	1	1	1	0	1
1122	3	1	1	1	2	1	2	8	8	1	2	2	1	2	1	1	2	-3	1	1	3	0	2	1	2	1	1	1	1	1	1	1	1	1	1		1	1	2	2	1	3	2	1	1	1	1	0	2
1123	3	2	1	1	2	1	1	8	8	1	1	2	1	2	3	2	2	-3	1	1	1	1	2	1	2	1	1	1	1	1	1	1	1	1	1		1	3	3	2	3	3	2	1	1	1	1	0	2
1124	9	1	1	1	2	2	3	8	8	1	1	2	1	3	1	1	2	-3	1	1	1	1	2	1	2	1	1	1	1	1	1	1	1	1	4		1	1	2	2	1	3	2	1	1	1	1	0	2
1125	6	1	1	1	2	1	4	7	7	3	1	1	1	3	3	2	2	-3	1	1	1	1	2	1	2	1	1	1	1	1	1	1	1	1	4		4	1	2	3	3	3	1	1	1	1	1	0	2
1126	5	2	1	1	2	1	4	8	8	1	3	2	1	2	1	1	2	-3	2	0	1	1	2	1	2	1	1	1	1	1	1	1	1	1	1		1	3	2	2	1	3	2	1	1	1	1	0	1
1127	5	1	1	1	2	1	4	8	8	1	1	2	1	3	3	2	2	-3	2	0	1	1	2	1	2	1	1	1	1	1	1	1	1	1	4		1	3	3	2	1	3	2	1	1	1	1	0	2
1128	4	1	2	1	2	1	3	8	8	1	1	1	1	3	2	2	2	-3	2	0	1	1	2	1	2	1	1	1	3	0	1	1	3	0	4		1	1	2	1	1	3	2	1	1	1	1	0	2
1129	3	1	1	1	2	1	1	8	8	1	1	1	1	3	4	3	2	-3	1	1	1	1	2	1	2	1	1	1	1	1	1	1	1	1	4		1	1	2	3	3	3	2	1	1	1	1	0	2
1130	2	2	1	1	2	1	1	8	8	1	2	1	1	3	2	2	2	-3	1	1	1	1	2	1	2	1	1	1	1	1	1	1	1	1	1		1	1	1	1	2	3	2	1	1	1	1	0	1
1131	2	2	1	1	2	1	1	8	8	1	2	2	1	2	1	1	2	-3	1	1	1	1	2	1	2	1	1	1	1	1	1	1	1	1	1		1	3	2	2	3	3	2	1	1	1	1	0	2
1132	7	1	1	1	2	2	1	8	8	1	1	2	1	2	3	1	2	-3	1	1	2	0	2	1	2	1	1	1	2	0	3	0	2	0	1		1	1	3	2	2	4	2	1	1	1	1	0	2
1133	2	2	1	1	2	1	1	8	8	1	3	1	1	2	1	1	2	-3	1	1	1	1	2	1	2	1	1	1	1	1	1	1	1	1	4		1	1	3	2	2	3	2	1	1	1	1	0	1
1134	5	2	1	1	2	1	4	8	8	1	1	1	1	3	3	3	2	-3	1	1	3	0	3	0	2	1	1	1	2	0	1	1	1	1	1		1	1	3	2	2	1	2	1	1	1	1	0	3
1135	3	1	1	1	2	1	1	8	8	1	1	1	1	3	3	3	2	-3	1	1	1	1	2	1	2	1	1	1	1	1	1	1	1	1	4		1	2	2	3	3	3	2	3	1	1	1	0	1
1136	5	2	1	1	2	1	4	8	8	1	1	1	1	2	3	3	2	-3	1	1	1	1	1	0	2	1	1	1	1	1	1	1	1	1	4		1	3	2	2	2	3	1	1	1	1	1	0	2
1137	5	1	1	1	2	1	4	8	8	1	1	1	1	3	2	3	2	-3	2	0	1	1	2	1	2	1	1	1	1	1	1	1	1	1	4		1	1	2	1	1	3	1	1	1	1	1	0	2
1138	3	1	1	1	2	1	2	8	8	1	1	2	1	2	2	2	2	-3	1	1	1	1	2	1	2	1	1	1	1	1	1	1	1	1	1		1	1	3	2	2	3	2	1	1	1	1	0	2
1139	2	1	1	1	2	1	2	8	8	1	2	2	1	2	3	1	2	-3	1	1	1	1	2	1	2	1	1	1	2	0	1	1	3	0	4		3	1	1	2	1	3	2	1	1	1	1	0	2
1140	3	1	1	1	2	1	2	8	8	1	1	1	1	4	1	1	1	1	1	1	1	1	2	1	1	0	1	1	2	0	1	1	1	1	4		1	1	2	2	1	3	2	1	1	1	0	0	3
1141	5	1	1	1	2	1	2	8	8	1	1	2	1	3	2	1	2	-3	1	1	1	1	2	1	2	1	1	1	1	1	1	1	1	1	4		1	1	2	1	1	3	2	1	1	1	1	0	2
1142	3	1	1	1	2	1	2	8	8	1	1	2	1	2	3	2	2	-3	1	1	1	1	2	1	2	1	1	1	1	1	1	1	1	1	4		1	3	2	2	1	3	2	1	1	1	1	0	1
1143	3	2	1	1	2	1	2	8	8	1	1	2	1	3	3	3	2	-3	3	0	3	0	2	1	1	0	1	1	1	1	1	1	1	1	4		1	1	3	2	3	3	2	1	1	1	1	0	2
1144	4	1	1	1	2	1	2	8	8	1	1	1	1	1	3	3	2	-3	1	1	1	1	1	0	1	0	1	1	1	1	1	1	1	1	1		1	3	3	2	2	3	2	1	1	1	1	0	2
1145	4	1	1	1	2	1	2	8	8	3	1	1	1	4	3	2	2	-3	1	1	1	1	2	1	2	1	1	1	1	1	1	1	1	1	4		4	1	1	1	1	3	2	1	1	1	1	0	2
1146	3	1	1	1	2	1	2	8	8	1	1	1	1	3	2	2	2	-3	1	1	1	1	2	1	2	1	1	1	1	1	1	1	1	1	1		1	1	1	1	2	3	2	1	1	1	1	0	3
1147	5	1	1	1	2	1	2	8	8	1	3	2	1	2	2	1	2	-3	1	1	1	1	2	1	2	1	1	1	1	1	1	1	1	1	1		1	1	2	2	3	3	2	1	1	1	0	0	2
1148	3	1	1	1	2	1	2	8	8	1	1	2	1	2	2	2	2	-3	1	1	1	1	2	1	2	1	1	1	1	1	1	1	1	1	1		1	1	3	2	2	3	2	1	1	1	1	0	2
1149	3	1	1	1	2	1	2	8	8	1	1	1	1	3	3	3	2	-3	1	1	1	1	2	1	2	1	1	1	1	1	1	1	1	1	4		1	1	3	2	1	3	2	1	1	1	1	0	1
1150	3	1	1	1	2	1	2	8	8	1	1	2	1	3	3	3	2	-3	2	0	1	1	2	1	2	1	1	1	1	1	1	1	1	1	1		1	1	3	2	2	4	2	1	1	1	1	0	2
1151	5	1	1	1	2	1	2	8	8	1	1	1	1	2	3	3	2	-3	1	1	1	1	1	0	2	1	1	1	1	1	1	1	1	1	1		1	1	2	2	2	3	2	1	1	1	1	0	1
1152	3	1	1	1	2	1	1	8	8	1	1	1	1	3	4	3	2	-3	1	1	1	1	2	1	2	1	1	1	1	1	1	1	1	1	4		1	1	2	3	3	3	2	1	1	1	1	0	2
1153	3	1	1	1	2	1	2	8	8	1	1	1	1	3	3	3	2	-3	1	1	1	1	2	1	2	1	1	1	1	1	1	1	1	1	4		1	1	2	3	1	3	2	1	1	1	0	0	2
1154	3	1	1	1	2	1	2	8	8	1	1	1	1	3	4	3	2	-3	1	1	1	1	2	1	2	1	1	1	2	0	1	1	1	1	1		1	1	2	2	2	3	2	1	0	1	1	0	2
1155	10	2	2	1	2	3	1	8	8	2	1	1	1	2	1	1	2	-3	1	1	1	1	2	1	2	1	1	1	1	1	1	1	1	1	1		1	1	2	2	2	1	2	1	1	1	1	0	2
1156	3	1	1	1	2	1	2	8	8	1	1	1	1	3	4	3	2	-3	1	1	1	1	2	1	2	1	1	1	2	0	1	1	1	1	1		1	1	2	2	2	3	2	1	0	1	1	0	2
1157	5	1	1	1	2	1	3	8	8	1	2	2	1	2	3	1	2	-3	1	1	1	1	2	1	2	1	1	1	1	1	1	1	1	1	1		1	1	3	2	3	3	2	1	1	1	1	0	2
1158	3	1	1	1	2	1	2	8	8	1	3	2	1	2	1	2	2	-3	1	1	1	1	2	1	2	1	1	1	1	1	1	1	1	1	4		1	3	2	1	1	3	2	1	1	1	1	0	2
1159	4	1	1	1	2	1	3	8	8	1	1	1	1	3	3	3	2	-3	1	1	1	1	2	1	2	1	1	1	1	1	1	1	1	1	4		1	1	1	2	2	3	2	1	1	1	1	0	2
1160	3	1	1	1	2	1	2	8	8	1	1	1	1	3	3	2	2	-3	1	1	1	1	2	1	2	1	1	1	1	1	1	1	1	1	1		1	1	3	2	3	3	2	1	1	1	1	0	2
1161	3	1	1	1	2	1	2	8	8	1	1	2	1	3	2	2	2	-3	1	1	1	1	2	1	2	1	1	1	1	1	1	1	1	1	4		1	1	3	2	2	1	2	1	1	1	1	0	2
1162	4	1	1	1	2	1	2	8	8	1	1	1	1	3	2	3	2	-3	1	1	1	1	2	1	2	1	1	1	2	0	1	1	1	1	4		1	1	3	2	3	3	2	1	1	1	1	0	1
1163	4	1	1	1	2	1	2	8	8	1	2	2	1	2	1	1	2	-3	1	1	1	1	1	0	2	1	1	1	1	1	1	1	1	1	4		1	1	3	2	1	4	2	1	1	1	1	0	3
1164	4	1	1	1	2	1	2	8	8	1	1	1	1	2	3	2	2	-3	1	1	1	1	2	1	2	1	1	1	1	1	1	1	1	1	4		1	2	2	2	1	3	2	1	1	1	1	0	2
1165	3	2	2	1	2	1	2	8	8	1	2	2	1	2	2	3	2	-3	1	1	1	1	2	1	2	1	1	1	2	0	1	1	1	1	1		1	3	3	2	2	3	2	1	1	1	1	0	1
1166	6	2	1	1	2	2	1	8	8	1	1	1	1	2	2	3	2	-3	3	0	2	0	2	1	2	1	1	1	1	1	1	1	1	1	1		1	3	2	2	1	3	2	1	1	1	1	0	1
1167	3	1	2	1	2	1	2	8	8	1	2	2	1	2	2	3	2	-3	1	1	1	1	2	1	2	1	1	1	2	0	1	1	1	1	1		1	3	3	2	2	3	2	1	1	1	1	0	1
1168	2	2	1	1	2	1	1	8	8	1	1	1	1	3	3	4	2	-3	1	1	1	1	2	1	2	1	1	1	1	1	1	1	1	1	4		2	3	2	1	1	3	1	1	1	1	1	0	2
1169	4	2	1	1	2	1	2	3	3	1	2	2	1	2	1	1	2	-3	1	1	1	1	2	1	2	1	1	1	1	1	1	1	1	1	4		1	2	2	2	1	3	2	1	1	1	1	0	1
1170	4	1	1	1	2	1	2	8	8	1	1	1	1	3	3	4	2	-3	1	1	1	1	2	1	2	1	1	1	1	1	1	1	1	1	4		1	1	3	2	3	3	2	1	1	1	1	0	1
1171	2	2	1	1	2	1	1	8	8	1	1	1	1	3	3	3	2	-3	1	1	1	1	2	1	2	1	1	1	1	1	1	1	1	1	4		3	1	2	1	1	3	2	1	1	1	0	0	2
1172	4	2	1	1	2	1	2	8	8	1	1	1	1	3	3	4	2	-3	1	1	1	1	2	1	2	1	1	1	1	1	1	1	1	1	4		1	1	3	2	3	3	2	1	1	1	1	0	1
1173	10	2	2	1	2	3	1	8	8	3	3	2	1	2	1	1	2	-3	1	1	1	1	2	1	2	1	1	1	1	1	1	1	1	1	4		1	1	3	2	3	3	2	1	1	1	1	0	1
1174	3	1	1	1	2	1	2	8	8	1	3	2	3	2	2	1	2	-3	1	1	1	1	2	1	2	1	1	1	1	1	1	1	1	1	4		1	1	2	2	2	3	2	1	1	1	1	0	2
1175	4	2	1	1	2	1	3	10	10	1	2	2	1	2	2	2	2	-3	1	1	1	1	2	1	2	1	1	1	1	1	1	1	1	1	1		1	1	1	3	2	3	2	1	1	1	1	0	3
1176	4	1	1	1	2	1	3	8	8	1	1	2	1	4	1	1	2	-3	1	1	1	1	2	1	2	1	1	1	1	1	1	1	1	1	4		1	3	2	2	3	3	2	1	1	1	1	0	2
1177	3	1	1	1	2	1	2	8	8	1	1	1	1	2	2	1	2	-3	1	1	1	1	2	1	2	1	1	1	1	1	1	1	1	1	4		1	1	3	2	3	3	2	1	1	1	1	0	3
1178	2	2	1	1	2	1	2	8	8	1	3	2	1	2	2	1	2	-3	1	1	1	1	2	1	2	1	1	1	1	1	1	1	1	1	1		1	3	3	2	2	3	2	1	1	1	1	0	2
1179	5	2	1	1	2	1	4	10	10	1	1	1	1	3	3	3	1	2	1	1	1	1	2	1	2	1	1	1	1	1	1	1	1	1	4		1	2	3	2	3	3	2	3	1	1	1	1	1
1180	5	2	1	1	2	1	4	10	10	1	1	1	1	3	3	3	1	2	1	1	1	1	2	1	2	1	1	1	1	1	1	1	1	1	4		1	2	3	2	3	3	2	3	1	1	1	1	1
1181	4	1	1	1	2	1	3	8	8	1	1	1	1	3	3	3	2	-3	1	1	1	1	2	1	2	1	1	1	1	1	1	1	1	1	1		1	1	3	2	3	4	2	1	1	1	1	0	2
1182	4	2	1	1	2	1	3	8	8	1	1	2	1	4	3	3	2	-3	1	1	1	1	2	1	2	1	1	1	1	1	1	1	1	1	1		1	1	2	3	3	3	2	1	1	1	1	0	2
1183	10	2	1	1	2	2	1	8	8	1	2	2	1	2	1	1	2	-3	1	1	2	0	2	1	2	1	1	1	1	1	1	1	1	1	1		1	1	3	2	2	3	2	1	1	1	1	0	2
1184	4	1	1	1	2	1	2	8	8	1	1	1	1	3	3	3	2	-3	1	1	1	1	2	1	2	1	1	1	1	1	1	1	1	1	3		1	1	2	1	1	3	2	1	1	1	1	0	2
1185	4	2	1	1	2	1	2	8	8	1	1	1	1	2	3	2	2	-3	3	0	1	1	2	1	2	1	1	1	1	1	1	1	3	0	1		1	1	1	3	1	3	2	1	1	1	1	0	2
1186	3	2	1	1	2	1	1	8	8	1	1	1	1	2	3	3	2	-3	1	1	1	1	2	1	2	1	1	1	1	1	1	1	1	1	5		4	3	3	3	3	5	2	3	0	1	1	0	1
1187	4	2	1	1	2	1	3	8	8	1	1	2	1	3	3	3	2	-3	1	1	1	1	2	1	2	1	1	1	2	0	1	1	1	1	5		4	3	3	2	1	3	2	1	1	1	1	0	2
1188	4	2	1	1	2	1	2	3	3	1	1	1	1	3	3	3	2	-3	1	1	1	1	2	1	2	1	1	1	1	1	1	1	1	1	4		3	2	3	3	1	3	2	1	1	1	1	0	2
1189	4	2	1	1	2	1	3	8	8	1	1	2	1	3	2	2	2	-3	1	1	1	1	2	1	2	1	1	1	1	1	1	1	1	1	1		1	1	2	2	2	3	2	1	1	1	1	0	2
1190	3	1	1	1	2	1	2	3	3	1	1	1	1	2	3	3	2	-3	1	1	1	1	2	1	2	1	1	1	1	1	1	1	1	1	4		1	3	2	2	1	3	2	1	1	1	1	0	1
1191	8	1	1	1	2	2	3	8	8	1	3	2	1	2	1	1	2	-3	3	0	1	1	1	0	2	1	1	1	1	1	1	1	1	1	4		1	1	3	2	1	3	2	1	1	1	1	0	2
1192	7	2	1	1	2	2	2	8	8	1	1	1	1	2	3	2	2	-3	1	1	1	1	2	1	2	1	1	1	1	1	1	1	3	0	4		1	1	2	1	1	3	2	1	1	1	1	0	1
1193	9	2	1	1	2	2	3	8	8	1	1	2	1	2	3	3	2	-3	1	1	1	1	2	1	2	1	1	1	1	1	1	1	1	1	1		1	3	3	2	3	3	2	1	1	1	1	0	2
1194	8	2	1	1	2	2	3	8	8	1	1	2	1	3	2	2	2	-3	1	1	1	1	2	1	2	1	1	1	1	1	1	1	1	1	1		1	1	3	2	2	3	2	1	1	1	1	0	2
1195	8	2	1	1	2	2	3	8	8	1	1	2	1	3	1	1	2	-3	1	1	1	1	2	1	2	1	1	1	1	1	1	1	1	1	4		2	1	1	2	1	3	2	1	1	1	1	0	2
1196	8	2	1	1	2	2	3	8	8	1	1	2	3	4	2	3	2	-3	1	1	1	1	2	1	2	1	1	1	1	1	1	1	1	1	4		1	1	3	2	3	3	2	1	1	1	1	0	2
1197	9	2	1	1	2	2	3	8	8	1	1	1	1	3	3	3	2	-3	1	1	1	1	3	0	2	1	1	1	1	1	1	1	1	1	4		2	1	3	2	1	3	2	1	1	1	1	0	2
1198	8	2	1	1	2	2	3	8	8	1	1	1	1	3	3	2	2	-3	1	1	1	1	3	0	2	1	1	1	1	1	1	1	3	0	1		1	1	3	2	3	3	2	1	1	1	1	0	2
1199	9	2	1	1	2	2	3	8	8	1	1	1	1	2	3	3	2	-3	1	1	1	1	2	1	2	1	1	1	1	1	1	1	1	1	1		1	1	2	2	2	3	2	1	1	1	1	0	2
1200	4	2	1	1	2	1	2	8	8	1	3	2	1	2	3	1	2	-3	2	0	2	0	2	1	2	1	1	1	1	1	1	1	1	1	1		1	1	3	2	3	1	2	3	1	1	1	0	2
1201	3	2	1	1	2	1	2	8	8	1	1	1	1	3	4	4	2	-3	2	0	1	1	2	1	2	1	1	1	1	1	1	1	1	1	1		1	1	2	3	3	3	2	1	1	1	1	0	2
1202	5	1	1	1	2	1	3	8	8	1	2	2	1	2	1	2	2	-3	1	1	1	1	3	0	2	1	3	0	1	1	1	1	3	0	4		1	2	3	2	1	3	2	3	1	1	1	0	1
1203	8	2	1	1	2	2	3	8	8	1	1	1	1	2	3	2	2	-3	1	1	1	1	3	0	2	1	1	1	1	1	1	1	3	0	4		1	1	3	2	1	3	2	1	1	1	1	0	2
1204	7	1	1	1	2	2	2	8	8	1	1	1	1	2	3	3	2	-3	1	1	1	1	2	1	2	1	1	1	1	1	1	1	1	1	1		1	1	2	2	3	3	2	2	1	1	1	0	2
1205	7	1	2	1	2	2	2	8	8	1	1	1	1	2	3	3	2	-3	1	1	1	1	2	1	2	1	1	1	1	1	1	1	1	1	4		1	3	3	2	1	3	2	1	1	1	1	0	1
1206	7	1	1	1	2	2	3	8	8	1	2	2	1	2	2	2	2	-3	1	1	1	1	2	1	2	1	1	1	1	1	1	1	1	1	4		1	1	2	2	1	4	2	1	1	1	0	0	2
1207	7	1	2	1	2	1	5	7	7	1	1	1	1	2	3	2	2	-3	1	1	1	1	2	1	2	1	1	1	1	1	1	1	3	0	4		1	3	3	2	1	3	2	1	1	1	1	0	1
1208	3	1	1	1	2	1	1	8	8	1	1	1	1	2	1	1	2	-3	1	1	1	1	2	1	3	0	1	1	1	1	1	1	1	1	5		4	3	3	2	2	5	2	1	1	1	1	0	1
1209	7	1	1	1	2	2	1	8	8	1	1	2	1	3	3	3	2	-3	1	1	3	0	2	1	2	1	1	1	2	0	1	1	1	1	4		1	1	2	1	1	3	2	1	0	0	0	1	2
1210	4	2	1	1	2	1	3	8	8	1	1	2	1	3	1	1	2	-3	1	1	1	1	2	1	2	1	1	1	1	1	1	1	1	1	4		1	1	2	3	1	3	2	1	1	1	1	0	2
1211	9	1	1	1	2	2	3	10	10	1	1	2	2	3	3	2	2	-3	1	1	1	1	2	1	2	1	1	1	2	0	1	1	1	1	4		1	1	2	3	3	3	2	1	1	1	1	0	2
1212	3	1	1	1	2	1	2	8	8	1	1	1	1	3	3	3	2	-3	1	1	1	1	2	1	2	1	1	1	1	1	1	1	1	1	1		1	1	3	2	2	3	2	1	1	1	1	0	1
1213	8	1	1	1	2	2	3	8	8	1	2	2	1	2	2	1	2	-3	1	1	1	1	2	1	2	1	1	1	1	1	1	1	1	1	4		1	1	3	2	1	3	2	1	1	1	1	0	2
1214	7	1	1	1	2	2	1	8	8	1	1	1	1	2	1	2	2	-3	1	1	1	1	2	1	2	1	1	1	1	1	1	1	1	1	4		1	1	2	2	1	3	2	1	1	1	1	0	2
1215	8	1	1	1	2	2	3	8	8	1	2	2	1	3	2	1	2	-3	1	1	1	1	2	1	2	1	1	1	1	1	1	1	1	1	1		1	1	2	2	2	3	2	1	1	1	1	0	3
1216	4	1	1	1	2	1	2	3	3	1	1	1	1	3	3	3	2	-3	3	0	3	0	2	1	2	1	1	1	1	1	1	1	1	1	4		4	2	2	1	1	3	2	1	1	1	1	0	2
1217	6	1	1	1	2	2	1	8	8	1	1	2	1	2	3	3	2	-3	1	1	1	1	2	1	2	1	1	1	1	1	1	1	1	1	1		1	3	2	2	3	3	2	1	0	1	0	0	2
1218	7	2	1	1	2	2	2	7	7	1	1	2	1	2	1	1	2	-3	1	1	2	0	2	1	2	1	2	0	2	0	2	0	2	0	1		1	1	2	2	2	3	2	1	1	1	0	0	2
1219	1	2	1	1	2	1	1	8	8	1	1	2	1	1	2	2	2	-3	1	1	1	1	2	1	2	1	1	1	2	0	1	1	1	1	1		1	1	3	2	2	3	2	1	1	1	1	0	2
1220	7	1	1	1	2	2	2	8	8	1	1	1	1	3	3	3	2	-3	1	1	1	1	2	1	2	1	1	1	1	1	1	1	1	1	4		1	3	3	2	1	3	2	1	1	1	1	0	1
1221	4	1	1	1	2	1	3	8	8	1	1	1	1	2	3	3	2	-3	1	1	1	1	2	1	2	1	1	1	1	1	1	1	1	1	1		1	1	3	2	3	3	1	1	1	1	1	0	2
1222	2	1	1	1	2	1	1	8	8	1	2	2	1	2	1	1	2	-3	1	1	1	1	2	1	2	1	1	1	1	1	1	1	1	1	4		1	3	3	2	1	3	2	1	1	1	1	0	2
1223	4	1	1	1	2	1	2	8	8	1	3	2	1	2	1	1	2	-3	1	1	1	1	2	1	2	1	1	1	1	1	1	1	1	1	4		4	3	3	2	3	3	1	1	1	1	1	0	1
1224	6	1	1	1	2	2	1	8	8	1	1	1	1	2	3	3	2	-3	1	1	1	1	2	1	1	0	1	1	1	1	1	1	1	1	4		1	1	2	3	3	3	2	1	1	1	1	0	3
1225	8	1	1	1	2	1	3	8	8	1	3	2	1	1	2	1	2	-3	2	0	2	0	2	1	2	1	1	1	1	1	1	1	1	1	5		1	3	1	2	3	3	2	1	1	1	1	0	2
1226	2	1	1	1	2	1	1	8	8	2	1	2	1	3	2	2	2	-3	1	1	1	1	2	1	3	0	1	1	1	1	1	1	1	1	1		1	3	3	3	2	3	2	1	1	1	1	0	1
1227	9	2	1	1	2	3	1	8	8	1	2	2	1	3	1	1	2	-3	1	1	1	1	2	1	2	1	1	1	1	1	1	1	1	1	4		1	1	3	2	3	3	2	1	1	1	1	0	2
1228	6	2	1	1	2	2	1	8	8	1	2	2	1	2	1	1	2	-3	1	1	1	1	2	1	2	1	1	1	1	1	1	1	1	1	4		1	1	3	2	3	3	2	1	1	1	1	0	2
1229	5	1	1	1	2	1	2	8	8	1	2	1	1	2	1	3	2	-3	1	1	1	1	2	1	2	1	1	1	1	1	1	1	1	1	4		1	1	2	3	1	3	2	3	1	1	1	0	2
1230	3	2	2	1	2	1	1	8	8	1	1	2	1	3	3	3	2	-3	1	1	1	1	2	1	2	1	1	1	1	1	1	1	1	1	1		1	1	2	3	3	3	2	1	1	1	1	0	2
1231	8	1	1	1	2	3	1	8	8	1	1	1	1	2	2	1	2	-3	1	1	1	1	2	1	2	1	1	1	1	1	1	1	1	1	1		1	1	2	2	2	3	2	1	1	1	1	0	2
1232	5	1	1	1	2	1	3	8	8	1	1	1	1	2	2	2	2	-3	2	0	1	1	2	1	2	1	1	1	1	1	1	1	1	1	1		1	3	2	3	3	3	2	1	1	1	0	0	2
1233	6	2	1	1	2	1	3	8	8	1	1	1	1	1	3	1	2	-3	1	1	1	1	2	1	2	1	1	1	1	1	1	1	1	1	4		1	1	3	2	2	3	2	1	1	1	1	0	2
1234	5	1	1	1	2	1	3	8	8	1	3	2	2	2	1	1	2	-3	1	1	1	1	2	1	2	1	1	1	1	1	1	1	1	1	1		1	1	2	3	1	3	2	1	1	1	1	0	1
1235	5	1	1	1	2	1	3	8	8	1	1	2	1	2	2	2	1	1	1	1	1	1	2	1	2	1	1	1	1	1	1	1	1	1	1		1	1	2	2	3	3	2	1	1	1	1	0	2
1236	7	1	1	1	2	3	1	8	8	1	3	2	1	2	1	1	2	-3	1	1	1	1	2	1	2	1	1	1	3	0	1	1	3	0	1		1	3	3	2	2	1	2	1	1	0	0	0	2
1237	4	1	1	1	2	1	3	8	8	1	3	2	1	2	2	1	2	-3	1	1	1	1	2	1	2	1	1	1	1	1	1	1	1	1	1		1	1	3	2	2	1	2	3	1	1	1	0	2
1238	4	1	1	1	2	1	3	8	8	1	3	2	1	2	1	1	2	-3	1	1	2	0	2	1	2	1	1	1	1	1	1	1	3	0	1		1	1	2	2	1	3	2	1	1	1	0	0	2
1239	5	2	1	1	2	2	1	8	8	1	3	2	1	2	1	1	2	-3	1	1	1	1	2	1	2	1	1	1	1	1	1	1	1	1	4		4	1	2	2	1	3	2	1	1	1	1	0	2
1240	4	2	1	1	2	1	3	8	8	1	2	2	1	2	2	1	2	-3	1	1	2	0	2	1	2	1	1	1	1	1	1	1	1	1	1		1	1	2	2	2	1	2	1	1	1	1	0	2
1241	4	1	1	1	2	1	3	8	8	1	1	2	1	1	2	2	2	-3	2	0	1	1	2	1	2	1	1	1	1	1	1	1	1	1	4		1	2	3	2	1	3	2	1	1	1	1	0	1
1242	5	1	1	1	2	1	3	8	8	1	1	2	1	2	1	1	2	-3	1	1	1	1	2	1	2	1	1	1	1	1	1	1	1	1	4		1	3	3	2	3	3	2	1	1	1	1	0	2
1243	3	1	1	1	2	1	1	8	8	1	1	1	1	3	3	3	2	-3	1	1	1	1	2	1	2	1	1	1	1	1	1	1	1	1	1		1	3	3	2	3	3	2	1	1	1	1	0	1
1244	9	1	1	1	2	2	3	8	8	1	3	2	1	2	1	1	2	-3	1	1	1	1	2	1	2	1	1	1	2	0	1	1	1	1	1		1	1	3	2	1	3	2	1	1	1	1	0	2
1245	6	2	1	1	2	1	4	8	8	1	3	2	1	1	1	1	2	-3	1	1	1	1	2	1	1	0	1	1	1	1	1	1	3	0	1		1	3	3	2	1	3	2	1	1	1	1	0	1
1246	6	1	1	1	2	2	1	8	8	1	3	2	1	2	3	1	2	-3	1	1	2	0	2	1	2	1	1	1	1	1	1	1	1	1	4		1	3	3	2	1	3	2	1	1	1	0	0	2
1247	4	1	1	1	2	1	3	8	8	1	1	2	1	2	3	2	2	-3	1	1	1	1	2	1	2	1	1	1	3	0	1	1	1	1	4		1	2	2	2	1	3	2	1	1	1	1	0	1
1248	4	2	1	1	2	1	3	8	8	1	3	2	1	3	2	1	2	-3	1	1	1	1	2	1	3	0	1	1	1	1	1	1	1	1	1		1	1	3	2	3	3	2	1	1	1	1	0	2
1249	7	1	1	1	2	2	3	8	8	1	1	2	1	1	1	2	2	-3	1	1	1	1	2	1	2	1	1	1	1	1	1	1	1	1	1		1	3	3	2	2	3	2	1	1	1	1	0	2
1250	4	1	1	1	2	1	2	8	8	1	1	2	1	2	2	1	2	-3	1	1	1	1	2	1	2	1	1	1	1	1	1	1	1	1	4		1	1	2	3	1	3	1	1	1	1	1	0	2
1251	5	1	1	1	2	2	1	8	8	1	2	2	1	2	2	2	2	-3	1	1	1	1	1	0	2	1	1	1	1	1	1	1	1	1	4		4	1	3	2	1	3	2	1	1	1	1	0	2
1252	7	2	1	1	2	2	2	8	8	1	1	1	2	2	3	3	2	-3	1	1	1	1	2	1	2	1	1	1	2	0	1	1	1	1	4		1	3	3	2	1	3	2	1	1	1	1	0	2
1253	2	2	1	1	2	1	1	8	8	1	1	1	1	3	3	2	2	-3	1	1	1	1	2	1	2	1	1	1	1	1	1	1	1	1	1		1	2	3	2	2	3	2	1	1	1	1	0	2
1254	6	1	1	1	2	1	4	8	8	1	1	2	1	2	1	1	2	-3	1	1	1	1	2	1	2	1	1	1	1	1	1	1	1	1	4		4	1	1	1	1	3	2	1	1	1	1	0	1
1255	5	2	1	1	2	1	4	8	8	1	1	1	1	2	4	4	2	-3	1	1	1	1	2	1	2	1	1	1	1	1	1	1	1	1	4		1	3	3	2	2	3	2	1	1	1	1	0	1
1256	2	2	1	1	2	1	1	8	8	1	2	2	2	3	1	2	2	-3	1	1	1	1	2	1	2	1	1	1	1	1	1	1	1	1	4		1	2	2	2	1	3	1	1	1	1	1	0	1
1257	2	1	1	1	2	1	5	8	8	1	3	2	1	2	1	1	2	-3	1	1	1	1	2	1	2	1	1	1	1	1	1	1	1	1	1		1	3	3	2	3	3	2	3	1	1	1	0	1
1258	2	2	1	1	2	1	1	8	8	1	1	2	1	2	2	1	2	-3	1	1	1	1	2	1	2	1	1	1	2	0	1	1	1	1	1		1	2	3	2	3	3	2	1	1	1	1	0	1
1259	2	1	1	1	2	1	1	8	8	1	1	1	1	3	3	3	2	-3	1	1	1	1	1	0	2	1	1	1	1	1	1	1	1	1	5		1	1	2	2	3	3	1	3	1	1	1	1	3
1260	7	1	1	1	2	2	2	8	8	1	1	2	1	2	2	1	2	-3	1	1	1	1	2	1	2	1	1	1	2	0	1	1	3	0	1		1	1	3	2	2	3	2	1	1	1	1	0	2
1261	4	1	1	1	2	1	2	8	8	1	1	2	1	4	1	1	2	-3	2	0	2	0	2	1	2	1	1	1	3	0	1	1	1	1	1		1	1	2	1	3	3	2	1	1	1	1	0	2
1262	6	1	1	1	2	2	1	8	8	1	1	1	1	2	2	2	2	-3	1	1	1	1	2	1	2	1	1	1	1	1	1	1	1	1	4		1	3	3	2	2	3	2	1	1	1	1	0	1
1263	2	1	1	1	2	1	1	8	8	1	2	2	1	3	3	2	2	-3	1	1	1	1	2	1	2	1	1	1	2	0	1	1	1	1	4		4	1	3	2	1	3	2	1	1	1	1	0	2
1264	3	1	2	1	2	1	2	10	10	1	1	1	1	3	3	3	2	-3	2	0	2	0	2	1	2	1	1	1	1	1	1	1	1	1	4		1	1	3	2	1	3	2	1	1	1	1	0	1
1265	2	2	1	1	2	1	1	8	8	1	1	2	1	2	3	3	2	-3	1	1	1	1	2	1	2	1	1	1	1	1	1	1	1	1	4		1	3	3	2	1	3	2	1	1	1	1	0	2
1266	3	1	1	1	2	1	2	8	8	1	1	1	1	3	4	4	2	-3	1	1	1	1	3	0	3	0	1	1	1	1	1	1	1	1	1		1	1	3	2	2	3	2	1	1	1	1	0	2
1267	3	1	1	1	2	1	2	8	8	1	1	1	1	2	3	3	2	-3	2	0	1	1	2	1	2	1	1	1	1	1	1	1	1	1	1		1	1	3	2	2	3	2	1	1	1	1	0	3
1268	6	1	1	1	2	2	1	8	8	1	1	1	1	2	3	3	2	-3	1	1	1	1	2	1	2	1	1	1	1	1	1	1	1	1	5		1	1	3	2	3	5	2	1	0	0	1	0	2
1269	4	1	2	1	2	1	2	8	8	1	1	2	1	3	1	2	2	-3	1	1	1	1	2	1	2	1	1	1	1	1	1	1	1	1	4		1	1	3	2	3	3	2	1	1	1	1	0	2
1270	4	1	1	1	2	1	2	8	8	1	1	2	1	3	3	2	2	-3	1	1	1	1	2	1	2	1	1	1	2	0	1	1	1	1	4		1	1	1	3	1	3	2	1	1	1	1	0	3
1271	3	1	1	1	2	1	2	8	8	1	2	2	1	2	1	1	2	-3	1	1	1	1	2	1	2	1	1	1	1	1	1	1	1	1	5		4	3	3	2	3	5	2	3	0	0	0	1	1
1272	3	1	1	1	2	1	2	10	10	3	1	2	1	4	3	3	2	-3	1	1	1	1	2	1	2	1	1	1	1	1	1	1	3	0	4		2	1	1	1	1	3	2	1	0	1	1	0	3
1273	4	1	1	1	2	1	2	10	10	1	1	2	1	2	2	1	2	-3	1	1	1	1	2	1	2	1	1	1	1	1	1	1	1	1	4		1	1	3	2	1	3	2	1	1	1	1	0	1
1274	3	1	1	1	2	1	2	7	7	1	1	2	2	3	3	1	2	-3	2	0	1	1	2	1	2	1	1	1	1	1	1	1	1	1	4		1	1	2	2	1	3	1	1	1	1	1	0	2
1275	3	1	1	1	2	1	2	10	10	1	1	2	1	2	2	2	2	-3	1	1	1	1	2	1	2	1	1	1	1	1	1	1	1	1	4		1	3	3	2	1	3	1	1	1	1	1	0	2
1276	4	1	1	1	2	1	2	7	7	1	2	2	1	3	1	1	2	-3	1	1	1	1	2	1	2	1	1	1	1	1	1	1	1	1	4		1	1	2	2	1	3	2	1	1	1	1	0	2
1277	3	2	1	1	2	1	2	7	7	1	1	2	1	3	3	3	2	-3	2	0	1	1	2	1	2	1	1	1	2	0	1	1	1	1	4		1	3	3	2	1	3	2	1	1	1	1	0	1
1278	3	1	1	1	2	1	2	7	7	1	1	2	1	3	3	2	2	-3	1	1	1	1	2	1	2	1	1	1	1	1	1	1	1	1	4		1	1	2	2	2	3	2	1	1	1	1	0	2
1279	5	1	1	1	2	1	2	10	10	1	1	2	1	3	3	3	1	1	1	1	1	1	2	1	2	1	1	1	1	1	1	1	1	1	4		1	1	3	2	3	3	2	1	1	1	1	0	2
1280	3	1	1	1	2	1	2	7	7	1	2	2	1	2	2	1	2	-3	1	1	1	1	2	1	2	1	1	1	1	1	1	1	1	1	4		1	3	3	3	1	3	1	1	1	1	1	0	1
1281	4	1	1	1	2	1	2	8	8	1	1	1	1	2	3	3	2	-3	1	1	1	1	2	1	2	1	1	1	3	0	1	1	1	1	1		1	1	2	3	1	3	2	1	1	1	1	0	2
1282	3	1	1	1	2	1	2	10	10	1	2	2	1	2	1	1	2	-3	1	1	1	1	2	1	3	0	1	1	1	1	1	1	1	1	4		4	3	3	3	3	5	2	1	1	1	1	1	1
1283	3	1	1	1	2	1	2	7	7	1	2	2	1	2	2	2	2	-3	1	1	1	1	2	1	2	1	1	1	1	1	1	1	1	1	4		1	3	2	2	3	3	2	1	1	1	1	0	1
1284	8	1	2	1	2	2	1	8	8	1	1	1	1	3	3	3	2	-3	1	1	1	1	2	1	2	1	1	1	1	1	1	1	1	1	1		1	1	2	2	2	3	2	1	1	1	0	0	1
1285	3	1	1	1	2	1	1	8	8	1	2	2	1	2	2	1	2	-3	1	1	1	1	2	1	2	1	1	1	1	1	1	1	1	1	4		1	1	3	2	1	3	2	1	1	1	1	0	1
1286	6	1	1	1	2	2	1	8	8	1	1	2	1	3	4	3	2	-3	1	1	1	1	2	1	2	1	1	1	1	1	1	1	1	1	4		1	1	3	2	1	3	2	1	1	1	1	0	2
1287	4	2	1	1	2	1	3	8	8	1	1	2	1	2	1	2	2	-3	1	1	1	1	2	1	2	1	1	1	2	0	1	1	1	1	4		1	1	3	2	2	3	2	1	1	1	1	0	2
1288	8	2	1	1	2	2	1	8	8	1	3	2	1	3	2	1	2	-3	1	1	1	1	2	1	2	1	1	1	2	0	1	1	1	1	4		1	1	1	2	2	3	2	1	1	1	1	0	2
1289	3	1	1	1	2	1	3	8	8	1	1	2	1	2	1	1	2	-3	1	1	1	1	2	1	2	1	1	1	1	1	1	1	1	1	1		1	2	3	2	2	3	2	1	1	1	1	0	2
1290	5	2	1	1	2	1	4	8	8	1	1	1	1	2	2	1	2	-3	1	1	1	1	2	1	2	1	1	1	2	0	1	1	1	1	1		1	3	3	2	1	3	2	3	1	1	1	0	1
1291	4	2	1	1	2	1	3	8	8	1	1	2	1	3	1	2	2	-3	1	1	2	0	2	1	2	1	1	1	1	1	1	1	1	1	4		1	1	3	2	1	3	1	1	1	1	1	0	2
1292	10	1	1	1	2	3	1	8	8	3	1	1	1	4	3	2	2	-3	1	1	1	1	2	1	2	1	1	1	1	1	1	1	1	1	4		1	1	3	2	1	3	2	1	1	1	1	0	2
1293	8	2	1	1	2	2	1	8	8	1	1	2	2	2	4	4	2	-3	1	1	1	1	2	1	2	1	1	1	1	1	1	1	1	1	1		1	1	3	2	2	3	2	1	1	1	1	0	3
1294	6	2	1	1	2	3	1	8	8	1	1	1	1	4	3	3	2	-3	1	1	1	1	2	1	2	1	1	1	1	1	1	1	1	1	1		1	1	3	2	1	3	2	1	1	1	1	0	2
1295	4	2	1	1	2	1	2	7	7	1	2	2	1	1	1	1	2	-3	1	1	1	1	2	1	2	1	1	1	1	1	1	1	1	1	4		1	2	3	3	1	3	1	1	1	1	1	0	1
1296	7	1	1	1	2	2	1	8	8	1	1	2	1	2	1	1	2	-3	1	1	2	0	2	1	2	1	1	1	1	1	1	1	3	0	4		3	3	3	3	3	3	2	3	1	1	0	0	1
1297	10	2	1	1	2	3	1	8	8	1	1	1	1	3	3	3	2	-3	1	1	1	1	2	1	2	1	1	1	1	1	1	1	1	1	4		3	3	2	2	1	3	2	1	1	1	1	0	2
1298	7	1	1	1	2	2	1	8	8	1	3	1	1	2	1	1	2	-3	1	1	1	1	2	1	2	1	1	1	1	1	1	1	3	0	1		1	1	2	2	1	2	2	1	1	1	1	0	2
1299	3	1	1	1	2	1	2	10	10	1	3	2	1	2	1	1	2	-3	1	1	1	1	2	1	2	1	1	1	1	1	1	1	1	1	4		3	1	2	3	1	3	1	1	1	1	1	0	3
1300	6	2	1	1	2	2	1	8	8	1	1	2	1	1	2	2	2	-3	1	1	1	1	2	1	2	1	1	1	1	1	1	1	1	1	4		1	1	1	1	1	3	1	1	1	1	1	0	2
1301	2	2	1	1	2	1	1	8	8	1	3	2	1	1	1	1	2	-3	1	1	1	1	2	1	2	1	1	1	3	0	1	1	1	1	1		1	1	3	3	2	3	2	1	1	1	1	0	2
1302	3	2	1	1	2	1	2	8	8	1	1	1	1	3	3	3	2	-3	2	0	1	1	2	1	2	1	1	1	1	1	1	1	1	1	1		1	1	2	2	2	3	2	1	1	1	1	0	2
1303	4	1	2	1	2	1	3	8	8	1	2	2	1	1	1	1	2	-3	1	1	1	1	2	1	2	1	1	1	1	1	1	1	1	1	4		1	1	3	2	1	3	1	1	1	1	1	0	2
1304	10	2	1	1	2	3	1	8	8	1	2	2	1	4	2	2	2	-3	1	1	1	1	2	1	2	1	1	1	1	1	1	1	1	1	1		1	1	3	2	2	3	2	1	1	1	1	0	2
1305	3	2	1	1	2	1	2	8	8	1	1	2	3	4	3	3	2	-3	2	0	1	1	2	1	1	0	1	1	1	1	1	1	1	1	4		1	1	2	1	1	3	2	1	1	1	1	0	2
1306	3	1	1	1	2	1	2	8	8	1	1	2	3	4	3	3	2	-3	2	0	1	1	2	1	1	0	1	1	1	1	1	1	1	1	4		1	1	2	1	1	3	2	1	1	1	1	0	2
1307	5	2	1	1	2	1	3	8	8	1	1	1	1	3	2	2	2	-3	1	1	1	1	2	1	2	1	1	1	1	1	1	1	1	1	4		1	1	2	3	1	3	2	1	1	1	1	0	1
1308	7	2	1	1	2	2	1	8	8	1	1	1	4	1	3	1	1	3	1	1	1	1	2	1	2	1	1	1	2	0	1	1	1	1	1		1	1	1	1	2	5	2	2	0	0	0	1	1
1309	3	2	1	1	2	1	1	8	8	1	3	2	1	2	1	1	2	-3	1	1	1	1	2	1	2	1	1	1	1	1	1	1	1	1	4		4	2	3	2	1	3	2	1	1	1	1	0	1
1310	4	2	1	1	2	1	2	8	8	2	1	2	1	2	1	1	2	-3	1	1	1	1	2	1	2	1	1	1	1	1	1	1	1	1	4		1	1	2	2	1	3	2	1	1	1	1	0	2
1311	5	2	1	1	2	1	2	8	8	1	2	1	1	3	1	1	2	-3	1	1	1	1	2	1	2	1	1	1	1	1	1	1	1	1	1		1	3	2	3	3	3	2	1	1	1	1	0	2
1312	3	1	1	1	2	1	2	8	8	1	3	2	1	1	1	1	2	-3	1	1	1	1	2	1	2	1	1	1	1	1	1	1	1	1	4		4	3	3	2	1	5	2	1	1	1	1	0	1
1313	4	1	1	1	2	1	2	8	8	1	1	2	1	2	2	1	2	-3	1	1	1	1	2	1	2	1	1	1	1	1	1	1	1	1	1		1	3	2	2	1	3	2	1	1	1	1	0	1
1314	3	2	1	1	2	1	2	8	8	1	1	2	1	3	3	1	2	-3	1	1	1	1	2	1	2	1	1	1	1	1	1	1	1	1	4		1	1	3	2	3	3	2	3	1	1	1	0	2
1315	3	2	1	1	2	1	2	8	8	1	1	2	1	3	2	2	2	-3	1	1	1	1	2	1	2	1	1	1	1	1	1	1	1	1	1		4	1	3	2	2	3	2	1	1	1	1	0	3
1316	5	2	1	1	2	1	2	8	8	1	3	2	1	2	1	1	2	-3	1	1	1	1	1	0	1	0	1	1	1	1	1	1	1	1	1		1	1	3	2	2	5	2	1	1	1	1	0	2
1317	3	2	1	1	2	1	2	8	8	1	1	2	1	3	1	1	2	-3	1	1	1	1	2	1	2	1	1	1	1	1	1	1	1	1	4		1	1	2	2	1	3	2	1	1	1	1	0	3
1318	3	2	1	1	2	1	2	8	8	1	1	2	1	3	1	1	2	-3	1	1	1	1	2	1	2	1	1	1	1	1	1	1	1	1	4		1	1	2	2	1	3	2	1	1	1	1	0	3
1319	3	2	1	1	2	1	2	8	8	1	1	1	1	3	2	2	2	-3	1	1	1	1	2	1	2	1	1	1	1	1	1	1	1	1	1		1	2	3	2	3	3	2	1	1	1	0	0	1
1320	1	2	1	1	2	1	2	1	1	1	1	2	1	4	4	4	2	-3	1	1	1	1	3	0	2	1	1	1	1	1	1	1	2	0	1		1	1	3	2	3	1	2	1	1	1	0	0	2
1321	3	2	1	1	2	1	2	8	8	1	2	2	1	2	2	2	2	-3	1	1	1	1	2	1	2	1	1	1	1	1	1	1	1	1	1		1	1	2	2	2	3	2	1	1	1	1	0	1
1322	3	2	1	1	2	1	2	8	8	1	2	2	1	2	2	2	2	-3	1	1	1	1	2	1	2	1	1	1	1	1	1	1	1	1	1		1	1	2	2	2	3	2	1	1	1	1	0	1
1323	3	2	1	1	2	1	2	8	8	1	2	2	1	2	2	2	2	-3	1	1	1	1	2	1	2	1	1	1	1	1	1	1	1	1	1		1	1	2	2	2	3	2	1	1	1	1	0	1
1324	4	1	1	1	2	1	2	8	8	1	1	1	1	4	4	4	2	-3	1	1	1	1	1	0	1	0	1	1	1	1	1	1	1	1	1		1	1	3	2	2	2	2	1	1	1	1	1	1
1325	3	2	1	1	2	1	2	8	8	1	2	2	1	2	2	2	2	-3	1	1	1	1	2	1	2	1	1	1	1	1	1	1	1	1	4		1	1	3	2	1	3	2	1	1	1	1	0	2
1326	3	1	1	1	2	1	2	8	8	1	2	2	1	2	2	2	2	-3	1	1	1	1	2	1	2	1	1	1	1	1	1	1	1	1	4		1	1	3	2	1	3	2	1	1	1	1	0	2
1327	3	1	1	1	2	1	3	8	8	1	1	1	1	3	3	3	2	-3	1	1	2	0	2	1	2	1	1	1	1	1	1	1	1	1	4		1	1	2	2	1	3	2	1	1	1	1	0	3
1328	4	1	1	1	2	1	3	8	8	1	3	2	1	1	1	1	2	-3	1	1	1	1	3	0	2	1	1	1	1	1	1	1	1	1	1		1	1	3	2	2	3	2	1	1	1	1	0	2
1329	4	1	1	1	2	1	2	10	10	1	1	1	1	3	3	3	2	-3	1	1	1	1	2	1	2	1	1	1	1	1	1	1	1	1	1		1	1	3	3	3	2	2	1	1	1	0	0	2
1330	4	1	1	1	2	1	3	8	8	1	1	1	1	4	3	3	2	-3	1	1	1	1	3	0	2	1	1	1	3	0	1	1	1	1	4		1	1	2	2	1	3	2	1	1	1	1	0	2
1331	3	1	1	2	6	1	1	1	8	1	1		1	3			2		2	0	1	1	2	1	2	1	1	1	1	1	1	1	1	1	4		1	1	3	2	3	3	2	1	1	1	1	0	1
1332	2	1	1	2	6	1	1	1	8	1	3		1	2			2		2	0	1	1	2	1	2	1	1	1	1	1	1	1	1	1	4		1	1	2	1	2	3	2	3	1	1	1	0	3
1333	2	2	1	2	6	1	1	4	12	1	1		3	2			2		3	0	3	0	2	1	3	0	1	1	1	1	1	1	1	1	4		3	1	2	1	1	3	2	1	1	1	1	0	2
1334	3	2	1	2	6	1	2	6	2	1	3		1	2			2		1	1	1	1	2	1	2	1	1	1	1	1	1	1	1	1	1		1	1	3	2	3	3	2	1	1	1	1	0	2
1335	2	1	1	2	6	1	1	1	8	1	1		1	2			2		2	0	2	0	2	1	2	1	1	1	1	1	1	1	1	1	4		4	2	2	3	3	3	2	1	1	1	1	0	2
1336	2	2	1	2	6	1	1	6	2	1	1		1	2			2		2	0	1	1	2	1	2	1	1	1	1	1	1	1	1	1	1		1	3	3	2	3	3	2	1	1	1	1	0	1
1337	6	1	1	2	6	2	1	4	12	1	3		1	2			2		1	1	1	1	2	1	2	1	1	1	1	1	1	1	1	1	4		1	1	1	2	1	3	2	1	1	1	1	0	2
1338	2	1	1	2	6	1	1	1	8	1	3		1	2			2		2	0	2	0	1	0	2	1	1	1	1	1	1	1	1	1	1		1	3	2	3	3	5	2	3	1	1	1	0	2
1339	4	2	1	2	6	1	3	5	5	1	1		1	3			2		1	1	1	1	2	1	2	1	1	1	1	1	1	1	1	1	4		3	1	2	1	1	3	2	1	1	1	1	0	1
1340	4	2	1	2	6	1	2	1	8	1	1		1	4			2		2	0	1	1	2	1	2	1	1	1	1	1	1	1	1	1	4		4	1	1	2	1	3	2	1	1	1	1	0	1
1341	3	1	1	2	6	1	2	4	12	1	1		1	3			2		3	0	1	1	2	1	2	1	1	1	1	1	1	1	1	1	1		1	1	2	2	3	4	2	3	1	1	0	0	2
1342	4	1	1	2	6	1	3	1	8	1	2		1	2			2		1	1	1	1	2	1	3	0	1	1	1	1	1	1	1	1	1		1	1	2	2	3	3	2	1	1	1	1	0	2
1343	3	2	1	2	6	1	2	6	2	1	1		1	3			2		1	1	1	1	2	1	2	1	1	1	1	1	1	1	1	1	1		1	3	3	2	2	3	2	1	1	1	0	0	2
1344	6	2	1	2	6	1	4	1	8	1	1		1	3			2		1	1	1	1	3	0	3	0	1	1	3	0	1	1	3	0	4		1	1	2	2	1	3	2	1	1	1	1	0	2
1345	5	2	1	2	6	1	3	2	10	1	1		1	3			2		1	1	2	0	2	1	2	1	1	1	1	1	1	1	1	1	4		1	2	3	2	1	3	2	1	1	1	1	0	2
1346	5	2	1	2	6	1	4	7	3	1	1		1	3			2		2	0	2	0	2	1	2	1	1	1	1	1	1	1	1	1	4		1	3	2	2	1	3	2	1	0	1	1	0	2
1347	4	1	1	2	6	1	3	1	8	1	1		1	3			2		2	0	1	1	2	1	2	1	1	1	1	1	1	1	1	1	4		1	1	2	2	1	3	2	1	1	1	0	0	2
1348	4	1	1	2	6	1	3	1	8	1	1		1	2			2		2	0	2	0	2	1	2	1	1	1	1	1	1	1	1	1	4		1	1	2	2	3	3	2	1	1	1	1	0	2
1349	3	2	1	2	6	1	2	1	8	1	1		1	3			2		1	1	1	1	2	1	2	1	1	1	1	1	1	1	1	1	4		1	3	3	2	1	3	1	1	1	1	1	0	2
1350	5	2	1	2	6	1	4	5	5	1	2		1	2			2		1	1	1	1	2	1	2	1	1	1	1	1	1	1	1	1	4		1	3	3	2	1	3	2	1	1	1	1	0	2
1351	2	1	1	2	6	1	1	1	8	1	1		1	2			2		1	1	1	1	2	1	2	1	1	1	1	1	1	1	1	1	4		1	1	2	2	2	3	2	3	1	1	1	0	2
1352	2	1	1	2	6	1	1	4	12	1	1		1	2			2		1	1	1	1	2	1	2	1	1	1	1	1	1	1	1	1	4		1	1	2	1	1	3	2	1	1	1	1	0	2
1353	2	2	1	2	6	1	2	1	8	1	1		1	3			2		1	1	1	1	2	1	2	1	1	1	1	1	1	1	1	1	4		1	3	3	2	3	3	2	1	1	1	1	0	2
1354	2	1	1	2	6	1	1	4	12	1	1		1	3			2		1	1	1	1	2	1	2	1	1	1	1	1	1	1	1	1	1		1	1	3	2	2	3	2	1	1	1	1	0	1
1355	2	2	1	2	6	1	1	5	5	1	1		3	3			2		1	1	1	1	2	1	2	1	1	1	1	1	1	1	1	1	4		3	1	3	2	1	3	2	1	1	1	1	0	1
1356	7	2	1	2	6	2	2	1	8	1	2		1	4			2		1	1	1	1	2	1	2	1	1	1	1	1	1	1	1	1	4		4	1	1	2	1	3	2	1	1	1	1	0	1
1357	2	2	2	2	6	1	2	4	12	1	2		1	3			2		1	1	1	1	2	1	2	1	1	1	1	1	1	1	1	1	1		1	3	3	2	3	3	2	1	1	1	1	0	1
1358	4	2	1	2	6	1	3	1	8	1	1		1	4			2		1	1	1	1	2	1	2	1	1	1	1	1	1	1	1	1	4		1	1	2	2	1	3	1	1	1	1	1	0	1
1359	7	2	1	2	6	2	2	1	8	1	1		1	3			2		1	1	1	1	2	1	2	1	1	1	1	1	1	1	1	1	4		1	2	2	2	1	3	2	1	1	1	1	0	2
1360	2	2	1	2	6	1	1	4	12	1	3		1	2			2		2	0	2	0	2	1	2	1	1	1	1	1	1	1	1	1	1		1	1	3	2	2	3	2	3	1	1	1	0	2
1361	5	2	1	2	6	1	4	1	8	1	3		1	2			2		1	1	1	1	2	1	2	1	1	1	1	1	1	1	1	1	4		1	3	3	2	1	3	2	1	1	1	0	0	2
1362	6	2	1	2	6	1	4	5	5	1	1		1	2			2		1	1	1	1	2	1	2	1	1	1	1	1	1	1	3	0	4		1	2	3	2	1	3	2	1	1	1	1	0	2
1363	7	2	1	2	6	2	2	7	3	1	3		1	2			2		1	1	1	1	3	0	2	1	1	1	1	1	1	1	1	1	4		1	2	3	2	3	3	2	1	1	1	1	0	1
1364	6	2	1	2	6	2	1	1	8	1	3		1	2			2		1	1	1	1	2	1	2	1	1	1	1	1	1	1	1	1	1		1	3	3	2	1	3	1	1	1	1	1	0	1
1365	6	2	1	2	6	2	1	5	5	1	3		1	2			2		1	1	1	1	2	1	2	1	1	1	1	1	1	1	1	1	4		1	1	3	2	1	3	2	1	1	1	1	0	2
1366	6	1	1	2	6	2	1	1	8	1	1		1	2			2		1	1	1	1	2	1	2	1	1	1	1	1	1	1	1	1	1		1	1	3	2	2	1	2	1	1	1	1	0	2
1367	5	2	1	2	6	2	1	3	7	1	3		3	1			2		1	1	1	1	2	1	2	1	1	1	1	1	1	1	1	1	2		1	3	3	2	3	3	2	3	1	1	1	0	1
1368	3	1	1	2	6	1	3	1	8	1	1		1	4			2		1	1	1	1	3	0	3	0	1	1	1	1	1	1	1	1	1		1	2	2	2	2	3	2	3	1	1	1	0	3
1369	4	2	1	2	6	1	3	1	8	1	1		1	3			2		1	1	3	0	2	1	2	1	1	1	1	1	1	1	1	1	4		3	1	2	3	1	3	2	1	1	1	1	0	2
1370	4	2	1	2	6	2	1	1	8	1	2		1	2			2		2	0	1	1	2	1	2	1	1	1	1	1	1	1	1	1	4		1	1	2	1	1	3	2	1	1	1	0	0	2
1371	4	1	1	2	6	1	3	1	8	1	1		1	2			2		2	0	1	1	2	1	2	1	1	1	1	1	1	1	1	1	4		1	1	3	3	1	3	2	1	1	1	1	0	2
1372	6	1	1	2	6	2	1	1	8	1	1		1	2			2		1	1	1	1	2	1	2	1	1	1	2	0	1	1	1	1	1		1	1	3	2	2	3	2	1	1	1	1	0	2
1373	7	2	1	2	6	3	1	1	8	2	3		1	2			2		1	1	2	0	2	1	2	1	1	1	1	1	1	1	1	1	4		3	1	2	3	1	3	2	1	1	1	1	0	2
1374	6	1	1	2	6	2	1	1	8	1	2		1	3			2		2	0	1	1	2	1	2	1	1	1	1	1	1	1	1	1	1		1	1	1	1	1	3	2	1	1	1	1	0	2
1375	5	1	1	2	6	1	4	1	8	1	1		1	4			2		2	0	2	0	2	1	2	1	1	1	2	0	1	1	1	1	1		1	2	2	3	3	3	2	3	1	1	1	0	2
1376	5	2	1	2	6	2	1	1	8	1	1		1	3			2		1	1	1	1	3	0	2	1	1	1	1	1	1	1	1	1	4		4	1	3	2	1	3	2	2	1	1	1	0	1
1377	6	1	1	2	6	2	1	1	8	1	1		1	3			2		1	1	1	1	3	0	3	0	1	1	1	1	1	1	1	1	4		1	1	2	2	2	3	2	3	1	1	1	0	2
1378	6	1	1	2	6	2	1	1	8	1	1		1	3			2		1	1	1	1	2	1	2	1	1	1	1	1	1	1	1	1	1		1	1	2	2	3	3	2	1	1	1	1	0	2
1379	7	1	1	2	6	2	1	1	8	1	3		1	2			2		1	1	1	1	2	1	2	1	1	1	1	1	1	1	1	1	1		1	1	2	2	3	3	2	1	1	1	1	0	2
1380	2	1	1	2	6	1	1	1	8	1	1		1	3			2		1	1	1	1	2	1	2	1	1	1	2	0	1	1	1	1	4		1	1	2	2	3	3	2	3	1	1	1	0	1
1381	2	1	1	2	6	1	1	1	8	1	1		1	2			2		1	1	1	1	2	1	2	1	1	1	1	1	1	1	1	1	1		1	2	3	2	2	3	2	1	1	1	1	0	2
1382	6	2	1	2	6	2	1	3	7	1	1		1	2			2		1	1	1	1	2	1	2	1	1	1	2	0	1	1	1	1	1		1	3	3	2	3	3	2	3	1	1	1	0	1
1383	6	1	1	2	6	2	1	1	8	1	3		1	2			2		2	0	2	0	2	1	2	1	1	1	1	1	1	1	1	1	4		1	1	3	2	2	3	2	1	1	1	1	0	1
1384	3	1	1	2	6	1	1	1	8	1	1		1	3			2		1	1	1	1	2	1	2	1	1	1	1	1	1	1	1	1	1		1	1	2	1	1	3	2	1	1	1	1	0	2
1385	3	1	1	2	6	1	1	1	8	1	1		1	3			2		1	1	1	1	2	1	2	1	1	1	1	1	1	1	1	1	1		1	1	3	2	3	3	2	1	1	1	1	0	1
1386	2	2	1	2	6	1	1	1	8	1	1		1	2			2		2	0	1	1	2	1	2	1	1	1	1	1	1	1	1	1	1		1	2	3	2	3	3	2	1	1	1	1	0	1
1387	2	1	1	2	6	1	1	1	8	1	1		1	3			2		1	1	1	1	2	1	2	1	1	1	1	1	1	1	1	1	4		1	1	2	3	1	3	1	1	1	1	1	0	2
1388	2	1	1	2	6	1	1	1	8	1	3		1	2			2		2	0	1	1	2	1	2	1	1	1	1	1	1	1	1	1	1		1	1	2	2	2	1	2	1	1	1	1	0	1
1389	2	1	1	2	6	1	1	1	8	1	2		1	1			2		1	1	1	1	1	0	1	0	1	1	1	1	1	1	1	1	1		1	1	2	3	3	5	2	1	1	1	1	0	2
1390	2	1	1	2	6	1	1	1	8	1	2		1	2			2		2	0	1	1	2	1	2	1	1	1	3	0	1	1	3	0	1		1	1	3	2	2	2	2	1	1	1	1	0	1
1391	1	1	1	2	6	1	1	1	8	1	2		1	2			2		1	1	1	1	2	1	2	1	1	1	1	1	1	1	1	1	1		1	1	2	2	1	3	2	1	1	1	1	0	2
1392	3	2	1	2	6	1	1	1	8	1	3		1	2			2		2	0	1	1	2	1	2	1	1	1	1	1	1	1	1	1	1		1	2	3	2	3	3	1	1	1	1	1	0	1
1393	5	1	1	2	6	1	4	1	8	1	1		1	3			2		1	1	1	1	2	1	2	1	1	1	1	1	1	1	1	1	1		1	3	3	2	1	3	2	1	1	1	1	0	1
1394	6	1	1	2	6	1	4	1	8	1	1		1	2			2		1	1	1	1	2	1	2	1	1	1	1	1	1	1	1	1	1		1	1	2	1	2	3	2	1	1	1	0	0	2
1395	5	1	1	2	6	1	4	1	8	1	3		1	2			2		1	1	2	0	1	0	2	1	1	1	1	1	1	1	3	0	1		1	3	3	2	2	3	2	1	1	1	1	0	2
1396	3	2	1	2	6	1	1	1	8	1	1		1	3			2		2	0	2	0	2	1	2	1	1	1	1	1	1	1	1	1	4		1	1	3	2	1	3	2	1	1	1	1	0	2
1397	3	1	1	2	6	1	1	1	8	1	1		1	3			2		1	1	1	1	2	1	2	1	1	1	1	1	1	1	1	1	1		1	1	2	2	2	3	2	1	1	1	1	0	1
1398	2	1	1	2	6	1	1	1	8	1	1		3	2			2		1	1	1	1	2	1	2	1	1	1	1	1	1	1	1	1	1		1	1	3	1	1	3	2	1	1	1	1	0	2
1399	2	1	1	2	6	1	1	1	8	1	1		1	3			2		1	1	3	0	2	1	2	1	1	1	1	1	1	1	3	0	1		1	1	2	3	1	3	2	1	1	1	1	0	2
1400	2	1	1	2	6	1	1	1	8	1	1		1	2			2		1	1	1	1	2	1	2	1	1	1	1	1	1	1	1	1	1		1	3	3	2	3	3	2	1	1	1	1	0	1
1401	4	1	2	2	6	1	3	1	8	1	2		1	2			2		1	1	1	1	2	1	2	1	1	1	1	1	1	1	1	1	5		1	1	2	2	2	3	2	1	1	1	1	0	1
1402	2	1	2	2	6	1	1	1	8	1	2		1	2			2		1	1	1	1	2	1	2	1	1	1	1	1	1	1	1	1	4		1	1	2	2	3	3	2	1	1	1	1	0	2
1403	3	1	1	2	6	1	1	1	8	1	1		1	4			2		1	1	1	1	2	1	2	1	1	1	1	1	1	1	1	1	4		1	3	2	2	2	3	2	1	1	1	1	0	2
1404	3	1	1	2	6	1	1	1	8	1	1		1	2			2		1	1	1	1	2	1	2	1	1	1	3	0	1	1	3	0	1		1	1	2	2	2	3	2	1	1	1	1	0	2
1405	2	1	1	2	6	1	1	1	8	1	2		3	3			2		2	0	1	1	2	1	2	1	1	1	1	1	1	1	1	1	1		1	3	2	2	3	3	2	1	1	1	1	0	2
1406	2	1	1	2	6	1	1	1	8	1	1		1	3			2		1	1	1	1	2	1	2	1	1	1	1	1	1	1	1	1	4		1	2	3	2	2	3	1	1	1	1	0	0	2
1407	6	1	1	2	6	2	1	1	8	1	3		1	2			2		1	1	1	1	2	1	2	1	1	1	1	1	1	1	1	1	1		1	3	3	2	2	3	2	1	1	1	1	0	2
1408	2	1	1	2	6	1	1	1	8	1	1		1	3			2		1	1	1	1	2	1	2	1	1	1	1	1	1	1	1	1	4		1	1	2	1	1	3	2	3	1	1	1	0	3
1409	4	1	1	2	6	1	3	1	8	1	1		1	4			2		1	1	1	1	2	1	2	1	1	1	1	1	1	1	1	1	4		1	1	2	2	1	3	2	1	1	1	1	0	3
1410	2	2	1	2	6	1	1	1	8	1	1		1	2			2		1	1	1	1	2	1	2	1	1	1	1	1	1	1	1	1	1		3	3	2	2	1	3	2	1	1	1	1	0	2
1411	7	1	1	2	6	3	1	1	8	1	1		1	2			2		1	1	1	1	2	1	1	0	1	1	1	1	1	1	1	1	1		1	1	3	2	2	3	2	1	1	1	1	0	2
1412	4	1	1	2	6	1	4	1	8	1	3		1	1			2		1	1	1	1	2	1	2	1	1	1	1	1	1	1	3	0	4		1	1	2	3	3	3	1	1	1	1	1	0	2
1413	7	1	1	2	6	2	1	3	7	1	1		1	2			2		1	1	1	1	2	1	2	1	1	1	1	1	1	1	1	1	1		1	1	3	2	2	3	2	1	1	1	1	0	2
1414	7	1	1	2	6	3	1	1	8	1	1		1	3			2		1	1	1	1	2	1	2	1	1	1	1	1	1	1	1	1	1		1	1	2	2	3	3	2	1	1	1	1	0	2
1415	7	1	1	2	6	2	1	1	8	1	2		1	2			2		1	1	1	1	2	1	2	1	1	1	1	1	1	1	1	1	1		1	1	3	2	2	3	2	1	1	1	1	0	2
1416	6	2	2	2	6	1	3	1	8	1	1		1	2			2		1	1	1	1	2	1	2	1	1	1	1	1	1	1	1	1	1		1	3	3	2	3	3	2	1	1	1	1	0	1
1417	2	1	1	2	6	1	1	1	8	1	2		1	2			2		1	1	1	1	2	1	2	1	1	1	1	1	1	1	1	1	4		1	3	2	3	3	3	1	1	1	1	1	0	2
1418	6	2	1	2	6	2	1	1	8	1	3		1	2			2		1	1	1	1	2	1	2	1	1	1	1	1	1	1	1	1	1		4	3	3	2	3	3	2	1	1	1	1	0	1
1419	7	1	1	2	6	2	1	7	3	1	1		1	3			2		1	1	1	1	3	0	2	1	1	1	1	1	1	1	1	1	1		1	1	1	2	2	3	2	1	1	1	1	0	3
1420	2	1	1	2	6	1	2	1	8	1	1		1	2			2		2	0	1	1	2	1	2	1	1	1	1	1	1	1	1	1	4		1	3	3	2	1	3	2	1	1	1	1	0	2
1421	6	1	1	2	6	2	1	1	8	1	3		1	2			2		2	0	1	1	2	1	2	1	1	1	1	1	1	1	1	1	4		1	1	2	1	1	3	2	1	1	1	1	0	2
1422	5	1	1	2	6	1	3	1	8	2	1		1	3			2		1	1	1	1	2	1	2	1	1	1	1	1	1	1	3	0	1		1	2	3	2	2	3	2	1	1	1	1	0	2
1423	7	1	1	2	6	2	1	1	8	1	3		1	1			2		1	1	3	0	2	1	2	1	1	1	1	1	1	1	1	1	1		1	3	3	2	2	1	2	1	1	1	1	0	2
1424	2	1	1	2	6	1	1	1	8	1	2		1	2			2		1	1	1	1	2	1	2	1	1	1	1	1	1	1	1	1	4		1	1	2	2	3	3	2	1	1	1	1	0	2
1425	4	2	1	2	6	1	4	1	8	1	3		3	2			2		1	1	3	0	2	1	2	1	1	1	1	1	1	1	1	1	1		1	3	3	2	3	3	2	3	1	1	0	0	1
1426	7	2	1	2	6	2	2	1	8	1	1		1	3			2		1	1	1	1	2	1	2	1	1	1	1	1	1	1	1	1	4		3	1	2	1	1	3	2	1	1	1	1	0	3
1427	6	2	1	2	6	2	1	1	8	1	3		1	2			2		1	1	1	1	2	1	2	1	1	1	1	1	1	1	1	1	1		1	2	2	2	1	3	2	1	1	1	1	0	2
1428	6	1	1	2	6	2	1	7	3	1	1		1	2			2		1	1	1	1	1	0	1	0	1	1	1	1	1	1	1	1	1		1	2	2	2	3	3	2	1	1	1	1	0	2
1429	2	2	1	2	6	1	1	1	8	1	1		1	2			2		3	0	2	0	2	1	2	1	1	1	1	1	1	1	1	1	4		1	2	3	2	1	3	1	1	1	1	1	0	2
1430	7	1	2	2	6	1	4	1	8	1	1		1	2			2		2	0	1	1	2	1	2	1	1	1	1	1	1	1	1	1	1		1	1	2	2	1	3	2	1	1	1	1	0	2
1431	4	1	1	2	6	1	4	1	8	1	1		1	2			2		1	1	1	1	2	1	2	1	1	1	3	0	1	1	1	1	1		1	3	2	2	2	3	2	1	1	1	1	0	1
1432	7	2	1	2	6	2	1	9	1	1	1		1	4			2		1	1	1	1	2	1	2	1	1	1	1	1	1	1	1	1	4		3	1	2	2	3	3	2	1	1	1	1	0	2
1433	7	2	1	2	6	2	1	1	8	1	1		1	2			2		1	1	1	1	2	1	2	1	1	1	1	1	1	1	1	1	4		1	3	3	2	3	3	2	1	1	1	1	0	2
1434	2	2	2	2	6	1	1	1	8	1	3		1	2			2		1	1	1	1	2	1	1	0	1	1	1	1	1	1	1	1	1		1	3	2	2	1	3	1	1	1	1	1	0	2
1435	2	1	2	2	6	1	1	1	8	1	3		1	2			2		1	1	1	1	2	1	2	1	1	1	1	1	1	1	2	0	4		4	3	3	2	1	3	2	3	1	1	1	0	1
1436	2	2	1	2	6	1	1	1	8	1	1		3	3			2		1	1	1	1	2	1	2	1	1	1	1	1	1	1	1	1	4		1	1	2	2	1	3	2	1	1	1	1	0	2
1437	3	1	1	2	6	1	1	1	8	1	1		1	3			2		1	1	1	1	2	1	2	1	1	1	1	1	1	1	1	1	4		1	1	2	1	1	3	1	1	1	1	1	0	2
1438	6	1	1	2	6	2	1	1	8	1	1		1	3			2		1	1	1	1	2	1	2	1	1	1	2	0	1	1	1	1	1		1	1	1	2	2	3	2	1	1	0	1	0	2
1439	2	1	1	2	6	1	1	1	8	1	1		1	3			2		1	1	2	0	2	1	2	1	1	1	1	1	1	1	1	1	1		4	2	3	2	1	3	2	1	1	1	1	0	2
1440	6	2	1	2	6	2	1	5	5	1	1		1	2			2		1	1	1	1	2	1	2	1	1	1	1	1	1	1	1	1	4		1	1	3	2	1	3	2	1	1	1	1	0	1
1441	4	2	1	2	6	1	3	1	8	1	2		3	2			2		2	0	1	1	2	1	2	1	1	1	1	1	1	1	1	1	1		1	3	2	2	3	3	2	2	1	1	1	0	1
1442	5	1	1	2	6	1	4	1	8	1	2		1	3			2		1	1	1	1	2	1	2	1	1	1	2	0	1	1	1	1	1		1	1	3	2	2	3	1	1	1	1	1	0	2
1443	2	1	1	2	6	1	1	1	8	1	1		1	2			2		1	1	1	1	2	1	2	1	1	1	1	1	1	1	1	1	4		1	1	2	2	1	3	2	1	1	1	1	0	1
1444	6	2	1	2	6	2	1	5	5	1	1		1	3			2		1	1	1	1	2	1	2	1	1	1	1	1	1	1	1	1	1		1	3	3	2	3	3	2	1	1	1	1	0	2
1445	4	1	1	2	6	1	1	1	8	1	1		1	3			2		1	1	3	0	3	0	1	0	1	1	1	1	1	1	1	1	4		1	1	3	2	3	3	2	1	1	1	1	0	2
1446	5	1	1	2	6	1	4	1	8	1	1		1	3			2		1	1	1	1	2	1	2	1	1	1	1	1	1	1	1	1	1		1	1	2	3	1	3	2	3	1	1	1	0	3
1447	2	1	1	2	6	1	1	1	8	1	2		1	2			2		1	1	3	0	2	1	2	1	1	1	1	1	1	1	1	1	4		1	3	3	2	2	3	2	1	1	1	0	0	2
1448	2	1	1	2	6	1	1	1	8	1	2		1	3			2		1	1	3	0	2	1	2	1	1	1	1	1	1	1	1	1	1		1	2	3	2	2	3	1	1	1	1	1	0	2
1449	1	2	1	2	6	1	1	1	8	1	2		1	3			2		1	1	1	1	2	1	2	1	1	1	1	1	1	1	1	1	4		4	3	3	2	1	3	2	1	1	1	1	0	1
1450	3	1	2	2	6	1	1	1	8	1	1		1	2			2		1	1	1	1	2	1	2	1	1	1	1	1	1	1	1	1	1		1	3	2	2	2	3	2	1	1	1	1	0	1
1451	7	1	1	2	6	3	1	1	8	1	3		1	1			2		1	1	1	1	2	1	2	1	1	1	1	1	1	1	1	1	4		1	3	2	1	1	3	2	1	1	1	1	0	2
1452	2	1	1	2	6	1	1	1	8	1	3		2	2			2		1	1	1	1	2	1	2	1	1	1	1	1	1	1	1	1	1		1	3	3	2	2	3	2	1	1	1	1	0	2
1453	6	2	1	2	6	2	1	7	3	1	1		1	3			2		1	1	1	1	2	1	2	1	1	1	1	1	1	1	1	1	1		1	1	2	3	3	3	2	1	1	1	1	0	2
1454	7	2	1	2	6	2	1	7	3	1	2		1	2			2		1	1	1	1	2	1	2	1	1	1	1	1	1	1	1	1	4		1	3	3	2	1	3	2	3	1	1	1	0	2
1455	6	2	1	2	6	2	1	4	12	1	1		1	3			2		1	1	1	1	2	1	2	1	1	1	1	1	1	1	1	1	4		1	1	3	2	1	3	2	1	1	1	1	0	2
1456	2	1	1	2	6	1	1	1	8	1	1		1	2			2		1	1	1	1	2	1	1	0	1	1	1	1	1	1	1	1	1		1	1	3	2	2	3	2	1	1	1	1	0	2
1457	2	1	1	2	6	1	1	1	8	1	2		1	2			2		1	1	1	1	2	1	2	1	1	1	2	0	1	1	2	0	4		3	1	3	1	1	3	1	1	1	1	1	0	2
1458	6	1	1	2	6	2	1	1	8	1	1		1	3			2		1	1	1	1	2	1	2	1	1	1	1	1	1	1	1	1	1		1	3	3	2	2	3	2	1	1	1	1	0	1
1459	5	1	1	2	6	1	4	1	8	2	1		1	3			2		1	1	2	0	2	1	2	1	1	1	1	1	1	1	1	1	1		1	1	2	2	1	3	1	1	1	1	0	0	1
1460	3	1	1	2	6	1	3	1	8	1	2		1	2			2		1	1	3	0	2	1	2	1	1	1	3	0	1	1	1	1	1		1	1	2	2	3	3	2	1	1	1	1	0	2
1461	7	2	1	2	6	2	1	1	8	1	2		1	2			2		1	1	3	0	1	0	3	0	1	1	1	1	1	1	1	1	4		1	1	3	2	3	3	2	1	1	1	1	0	1
1462	7	2	1	2	6	2	1	1	8	1	2		1	3			2		1	1	1	1	1	0	2	1	1	1	1	1	1	1	1	1	4		1	2	3	2	1	3	2	1	1	1	1	0	1
1463	7	1	2	2	6	2	1	1	8	1	1		1	3			2		2	0	1	1	2	1	2	1	1	1	1	1	1	1	1	1	4		1	1	2	2	1	3	2	1	1	1	1	0	2
1464	2	1	1	2	6	1	1	1	8	1	2		1	2			2		1	1	1	1	1	0	2	1	1	1	1	1	1	1	1	1	1		1	2	3	2	2	3	2	1	1	1	1	0	2
1465	7	1	2	2	6	2	1	7	3	1	2		1	3			2		1	1	1	1	2	1	2	1	1	1	1	1	1	1	1	1	4		1	1	3	2	3	3	2	1	1	1	1	0	2
1466	5	2	1	2	6	1	4	1	8	1	2		1	2			2		1	1	1	1	2	1	2	1	3	0	1	1	1	1	3	0	4		1	2	2	2	1	3	2	1	1	1	0	0	1
1467	6	2	1	2	6	2	1	4	12	1	2		1	2			2		1	1	1	1	2	1	2	1	2	0	1	1	1	1	1	1	1		1	3	3	2	2	3	2	1	1	1	1	0	2
1468	7	1	1	2	6	2	2	1	8	1	1		1	2			2		1	1	1	1	2	1	2	1	1	1	1	1	1	1	1	1	1		1	3	3	2	2	3	2	1	1	1	1	0	2
1469	2	2	1	2	6	1	1	1	8	1	1		1	3			2		1	1	1	1	2	1	2	1	1	1	1	1	1	1	1	1	4		3	1	2	2	1	3	2	1	1	1	1	0	3
1470	6	2	1	2	6	2	1	6	2	1	1		1	3			2		1	1	1	1	2	1	2	1	1	1	1	1	1	1	1	1	4		1	1	3	2	1	3	2	1	1	1	1	0	2
1471	6	1	1	2	6	2	1	4	12	1	1		1	2			2		1	1	1	1	2	1	2	1	1	1	1	1	1	1	1	1	1		1	2	3	2	2	3	2	1	1	1	1	0	2
1472	7	1	1	2	6	2	1	4	12	1	3		1	3			2		1	1	1	1	2	1	2	1	1	1	1	1	1	1	1	1	1		1	1	3	2	2	3	2	1	1	1	1	0	3
1473	3	1	1	2	6	1	2	1	8	1	1		1	2			2		1	1	1	1	2	1	2	1	1	1	1	1	1	1	1	1	4		1	1	2	1	1	3	2	1	1	1	1	0	2
1474	3	1	1	2	6	1	2	1	8	1	1		1	3			2		1	1	1	1	2	1	2	1	1	1	1	1	1	1	1	1	1		1	3	2	2	2	3	2	1	1	1	1	0	2
1475	3	1	1	2	6	1	2	1	8	1	2		1	3			2		1	1	2	0	2	1	2	1	1	1	1	1	1	1	1	1	1		1	1	2	2	2	3	2	1	1	1	1	0	2
1476	3	1	1	2	6	1	2	1	8	1	1		1	3			2		1	1	1	1	2	1	2	1	1	1	1	1	1	1	1	1	1		1	3	3	2	2	3	2	1	1	1	1	0	1
1477	3	1	1	2	6	1	2	1	8	1	1		1	3			2		3	0	1	1	2	1	2	1	1	1	1	1	1	1	2	0	1		1	1	3	2	3	3	2	1	1	1	1	0	1
1478	2	1	1	2	6	1	2	3	7	1	3		1	2			2		2	0	1	1	2	1	2	1	1	1	1	1	1	1	1	1	4		1	1	2	2	1	3	2	1	1	1	1	0	2
1479	4	1	1	2	6	1	2	1	8	1	2		1	3			2		1	1	1	1	2	1	2	1	1	1	1	1	1	1	1	1	1		1	1	2	2	2	3	2	1	1	1	1	0	2
1480	3	1	1	2	6	1	2	1	8	1	2		1	2			2		1	1	3	0	3	0	2	1	1	1	1	1	1	1	3	0	1		1	1	2	2	3	3	2	1	1	1	1	0	1
1481	3	1	1	2	6	1	2	1	8	1	1		1	2			2		2	0	1	1	2	1	2	1	1	1	1	1	1	1	1	1	4		1	1	3	2	1	3	2	1	1	1	1	0	3
1482	3	1	1	2	6	1	2	1	8	1	3		2	2			2		1	1	1	1	2	1	2	1	1	1	1	1	1	1	1	1	1		1	3	3	2	2	3	2	3	1	1	1	0	2
1483	3	2	1	2	6	1	2	1	8	2	1		2	3			2		1	1	3	0	2	1	2	1	1	1	1	1	1	1	3	0	4		4	1	2	3	1	3	2	1	1	1	1	0	2
1484	5	1	1	2	6	1	4	1	8	1	1		1	2			2		2	0	1	1	2	1	2	1	1	1	1	1	1	1	1	1	4		1	3	3	2	1	3	2	1	1	1	1	0	2
1485	4	2	2	2	6	1	2	1	8	1	3		3	2			2		2	0	1	1	2	1	2	1	1	1	1	1	1	1	2	0	1		1	3	3	2	3	3	2	1	1	1	0	0	1
1486	5	2	2	2	6	2	1	1	8	1	1		1	2			2		1	1	1	1	2	1	2	1	1	1	1	1	1	1	1	1	4		1	3	3	2	1	3	2	1	1	1	1	0	1
1487	4	1	1	2	6	1	3	1	8	1	1		1	2			2		2	0	1	1	2	1	2	1	1	1	1	1	1	1	1	1	1		1	2	2	3	2	3	2	1	1	1	1	0	2
1488	6	1	1	2	6	2	1	4	12	1	1		1	3			2		1	1	3	0	3	0	2	1	1	1	1	1	1	1	1	1	4		1	3	3	2	3	3	2	1	1	1	1	1	1
1489	6	2	1	2	6	2	1	7	3	1	2		1	3			2		2	0	2	0	2	1	2	1	1	1	1	1	1	1	1	1	4		1	1	2	2	1	3	2	1	1	1	1	0	1
1490	7	2	2	2	6	1	4	1	8	1	3		1	2			2		1	1	1	1	2	1	2	1	1	1	1	1	1	1	1	1	1		4	1	3	3	3	2	2	1	1	1	1	0	2
1491	6	2	1	2	6	2	1	1	8	1	1		1	3			2		1	1	1	1	2	1	2	1	1	1	1	1	1	1	1	1	4		1	1	3	2	1	3	2	1	1	1	1	0	2
1492	7	2	1	2	6	2	1	1	8	1	1		1	3			2		1	1	3	0	2	1	2	1	1	1	3	0	1	1	1	1	4		1	1	2	2	3	3	2	1	1	1	1	0	2
1493	2	1	1	2	6	1	1	1	8	1	1		1	1			2		1	1	1	1	2	1	2	1	1	1	1	1	1	1	1	1	4		1	1	1	2	3	3	1	1	1	1	1	0	2
1494	3	1	1	2	6	1	1	1	8	1	1		1	3			2		1	1	1	1	2	1	2	1	1	1	1	1	1	1	1	1	1		1	1	2	2	2	3	2	1	1	1	1	0	2
1495	7	1	1	2	6	2	1	1	8	1	1		1	3			2		1	1	1	1	2	1	2	1	1	1	2	0	1	1	1	1	4		1	3	3	3	1	3	2	1	1	1	1	0	3
1496	3	2	2	2	6	1	2	1	8	1	1		1	2			2		2	0	1	1	2	1	2	1	1	1	1	1	1	1	1	1	4		3	1	2	3	1	3	2	1	1	1	1	0	2
1497	2	1	1	2	6	1	1	1	8	1	1		1	2			2		1	1	1	1	2	1	2	1	1	1	1	1	1	1	1	1	4		3	2	2	3	1	3	2	1	1	1	1	0	2
1498	2	1	1	2	6	1	1	1	8	1	1		1	2			2		2	0	1	1	2	1	2	1	1	1	1	1	1	1	1	1	1		1	1	3	2	1	3	2	1	1	1	1	0	1
1499	3	2	1	2	6	1	1	1	8	1	1		1	2			2		1	1	1	1	2	1	2	1	1	1	1	1	1	1	1	1	4		3	2	3	1	1	3	2	1	1	1	1	0	2
1500	3	1	1	2	6	1	1	3	7	1	1		1	2			2		1	1	1	1	2	1	1	0	1	1	1	1	1	1	1	1	4		1	1	3	2	1	3	2	1	1	1	1	0	2
1501	2	1	1	2	6	1	1	1	8	1	1		1	2			2		1	1	1	1	2	1	2	1	1	1	1	1	1	1	1	1	4		1	2	3	2	1	3	1	3	1	1	1	0	2
1502	2	1	1	2	6	1	1	1	8	1	1		1	2			2		1	1	1	1	2	1	2	1	1	1	1	1	1	1	1	1	1		1	1	2	1	3	3	2	1	1	1	1	0	2
1503	2	1	1	2	6	1	1	1	8	1	1		1	3			2		1	1	1	1	2	1	2	1	1	1	1	1	1	1	1	1	5		1	1	3	2	3	3	2	1	1	1	1	0	1
1504	7	1	1	2	6	2	3	1	8	1	2		3	2			2		1	1	1	1	3	0	2	1	1	1	1	1	1	1	1	1	1		1	2	3	2	2	3	1	1	1	1	0	0	2
1505	2	1	1	2	6	1	1	3	7	1	3		1	2			2		1	1	1	1	2	1	2	1	1	1	1	1	1	1	1	1	1		1	1	1	2	2	3	2	1	1	1	1	0	2
1506	2	1	1	2	6	1	1	1	8	1	1		1	2			2		1	1	1	1	2	1	2	1	1	1	1	1	1	1	1	1	1		1	1	2	1	1	3	2	1	1	1	1	0	2
1507	3	1	1	2	6	1	1	1	8	1	1		1	4			2		1	1	1	1	2	1	2	1	1	1	1	1	1	1	1	1	1		3	1	2	3	3	3	2	3	1	1	1	0	2
1508	2	1	2	2	6	1	1	1	8	1	1		1	4			2		2	0	3	0	2	1	2	1	1	1	1	1	1	1	1	1	1		1	1	2	2	2	3	2	1	1	1	1	0	2
1509	2	1	1	2	6	1	1	1	8	1	3		1	2			2		1	1	1	1	2	1	2	1	1	1	1	1	1	1	1	1	4		1	3	3	3	3	3	2	1	1	1	0	0	1
1510	2	1	1	2	6	1	1	1	8	1	1		1	2			2		1	1	1	1	2	1	2	1	1	1	1	1	1	1	1	1	4		1	3	3	2	2	3	2	1	1	1	1	0	1
1511	2	1	1	2	6	1	1	3	7	1	1		1	2			2		1	1	1	1	2	1	2	1	1	1	1	1	1	1	1	1	1		1	1	3	2	1	3	2	3	1	1	1	0	1
1512	2	1	2	2	6	1	1	1	8	1	1		1	3			2		1	1	1	1	2	1	3	0	1	1	1	1	1	1	3	0	1		1	1	2	3	2	1	2	1	1	1	1	0	1
1513	3	2	2	2	6	1	1	1	8	1	3		1	3			2		2	0	1	1	2	1	2	1	1	1	1	1	1	1	1	1	4		1	3	3	2	1	3	2	3	1	1	1	0	1
1514	7	1	1	2	6	2	3	1	8	1	3		1	2			2		2	0	1	1	3	0	2	1	1	1	1	1	1	1	1	1	1		1	1	3	2	2	3	2	1	1	1	1	0	2
1515	2	1	1	2	6	1	1	1	8	1	1		1	3			2		1	1	1	1	2	1	2	1	1	1	1	1	1	1	3	0	4		1	1	3	2	1	3	2	1	1	1	1	0	2
1516	3	1	1	2	6	1	1	1	8	1	1		1	3			2		2	0	3	0	2	1	2	1	1	1	1	1	1	1	3	0	4		1	1	2	2	1	3	2	1	1	1	1	0	2
1517	2	2	1	2	6	1	1	1	8	1	1		1	3			2		2	0	1	1	2	1	2	1	1	1	1	1	1	1	1	1	4		1	3	3	2	1	3	2	1	1	1	1	0	1
1518	2	1	1	2	6	1	1	1	8	1	2		1	2			2		1	1	1	1	2	1	2	1	1	1	1	1	1	1	1	1	1		1	1	2	2	2	3	1	3	1	1	1	0	2
1519	2	1	1	2	6	1	1	1	8	1	1		1	2			2		2	0	1	1	1	0	2	1	1	1	1	1	1	1	1	1	1		1	3	3	2	1	3	2	1	1	1	1	0	1
1520	2	1	2	2	6	1	1	1	8	1	2		1	2			2		1	1	2	0	2	1	2	1	1	1	1	1	1	1	1	1	1		1	3	2	2	2	3	2	3	1	1	1	1	2
1521	2	1	1	2	6	1	1	3	7	1	1		1	2			2		1	1	1	1	2	1	2	1	1	1	1	1	1	1	1	1	4		1	2	3	2	3	3	2	1	1	1	1	0	2
1522	2	2	1	2	6	1	1	1	8	1	1		1	4			2		1	1	3	0	2	1	2	1	1	1	1	1	1	1	1	1	1		1	3	3	2	1	3	2	1	1	1	1	0	1
1523	2	2	1	2	6	1	1	1	8	1	1		3	2			2		2	0	1	1	2	1	2	1	1	1	1	1	1	1	1	1	4		1	1	2	2	1	3	2	1	1	1	1	0	3
1524	2	1	1	2	6	1	1	1	8	1	1		2	2			2		1	1	1	1	1	0	2	1	1	1	1	1	1	1	1	1	4		1	1	3	2	3	3	2	1	1	1	1	0	2
1525	2	1	2	2	6	1	1	1	8	1	3		1	2			2		2	0	1	1	2	1	2	1	1	1	1	1	1	1	1	1	1		1	2	3	2	2	3	2	1	1	1	1	0	2
1526	3	1	1	2	6	1	1	1	8	1	2		1	2			2		1	1	1	1	2	1	2	1	1	1	1	1	1	1	1	1	1		1	1	2	2	3	3	2	2	1	1	1	0	2
1527	7	1	1	2	6	3	3	1	8	1	1		1	3			2		1	1	1	1	2	1	2	1	1	1	1	1	1	1	1	1	4		1	1	1	2	1	4	2	1	1	1	1	0	3
1528	2	2	1	2	6	1	1	1	8	1	1		1	3			2		1	1	1	1	2	1	2	1	1	1	1	1	1	1	1	1	4		3	1	3	3	1	3	2	1	1	1	1	0	2
1529	2	1	1	2	6	1	1	1	8	1	3		1	3			2		1	1	1	1	2	1	2	1	1	1	1	1	1	1	3	0	1		1	3	2	2	2	2	2	1	1	1	0	0	2
1530	3	2	1	2	6	1	1	1	8	1	1		1	3			2		1	1	1	1	2	1	2	1	1	1	1	1	1	1	1	1	4		2	1	2	2	1	3	2	1	1	1	1	0	1
1531	2	1	1	2	6	1	1	1	8	1	1		1	2			2		1	1	1	1	2	1	2	1	1	1	1	1	1	1	1	1	4		1	1	3	2	1	3	1	1	1	1	1	1	2
1532	2	2	1	2	6	1	1	1	8	1	1		1	3			2		2	0	1	1	2	1	2	1	1	1	3	0	1	1	1	1	4		2	1	1	3	1	3	2	1	1	1	1	0	1
1533	2	2	1	2	6	1	1	1	8	1	1		1	3			2		1	1	1	1	2	1	2	1	1	1	1	1	1	1	1	1	4		1	1	3	2	1	3	2	1	1	1	1	0	2
1534	2	2	1	2	6	1	1	1	8	1	1		1	2			2		1	1	1	1	2	1	2	1	1	1	1	1	1	1	1	1	4		1	3	3	1	1	3	2	1	1	1	1	0	1
1535	2	1	1	2	6	1	1	1	8	1	1		1	2			2		1	1	1	1	2	1	2	1	1	1	1	1	1	1	1	1	4		1	1	3	3	3	3	1	1	1	1	1	0	1
1536	7	1	1	2	6	3	1	3	7	1	1		1	4			2		1	1	1	1	2	1	2	1	1	1	1	1	1	1	1	1	4		1	1	2	2	1	3	2	1	1	1	1	0	2
1537	2	1	1	2	6	1	1	1	8	1	1		1	2			2		1	1	1	1	2	1	2	1	1	1	1	1	1	1	1	1	4		1	3	3	2	1	3	2	1	1	1	1	0	2
1538	2	1	1	2	6	1	1	1	8	1	2		1	2			2		2	0	2	0	2	1	2	1	1	1	1	1	1	1	1	1	1		1	1	2	3	2	3	2	3	1	1	1	0	2
1539	2	1	1	2	6	1	1	1	8	1	1		1	3			2		1	1	1	1	2	1	2	1	1	1	1	1	1	1	1	1	4		1	3	2	2	1	3	2	3	1	1	1	0	3
1540	2	2	1	2	6	1	1	6	2	1	1		1	3			2		1	1	1	1	3	0	2	1	1	1	1	1	1	1	1	1	4		3	1	3	2	1	3	2	1	1	1	1	0	1
1541	2	1	1	2	6	1	1	3	7	1	1		1	2			2		1	1	1	1	2	1	2	1	1	1	1	1	1	1	1	1	1		1	1	3	2	3	3	2	1	1	1	1	0	2
1542	2	1	1	2	6	1	1	6	2	1	3		1	2			2		1	1	2	0	2	1	2	1	1	1	1	1	1	1	1	1	1		1	3	3	2	2	3	1	1	1	0	0	0	1
1543	3	1	2	2	6	1	1	1	8	1	3		1	2			2		1	1	1	1	2	1	2	1	1	1	1	1	1	1	1	1	4		1	3	3	2	1	3	1	1	1	1	1	0	2
1544	3	2	1	2	6	1	1	6	2	1	2		2	3			2		2	0	1	1	2	1	2	1	1	1	1	1	1	1	1	1	4		1	3	3	2	1	3	2	1	1	1	1	0	1
1545	1	1	1	2	6	1	1	4	12	1	2		1	2			2		1	1	1	1	2	1	2	1	1	1	1	1	1	1	1	1	1		1	1	2	2	2	3	2	3	1	1	1	0	2
1546	2	2	1	2	6	1	1	3	7	1	1		1	3			2		1	1	2	0	2	1	2	1	1	1	1	1	1	1	1	1	4		1	2	3	2	1	3	2	1	1	1	1	0	1
1547	3	2	1	2	6	1	1	1	8	1	1		1	2			2		1	1	1	1	2	1	2	1	1	1	1	1	1	1	1	1	4		4	3	3	2	1	3	2	1	1	1	1	0	1
1548	2	1	1	2	6	1	1	1	8	1	1		1	3			2		1	1	1	1	2	1	2	1	1	1	1	1	1	1	1	1	1		1	3	3	2	2	3	2	1	1	1	1	0	2
1549	2	2	1	2	6	1	1	1	8	1	1		1	3			2		1	1	1	1	2	1	2	1	1	1	1	1	1	1	1	1	3		4	1	2	2	1	3	2	3	1	1	0	0	1
1550	3	1	2	2	6	1	1	1	8	1	2		2	2			2		1	1	3	0	3	0	2	1	1	1	3	0	1	1	3	0	1		1	1	2	2	3	3	2	1	0	1	0	0	2
1551	2	1	1	2	6	1	1	1	8	1	2		1	3			2		1	1	1	1	2	1	2	1	1	1	1	1	1	1	1	1	4		1	3	2	1	2	3	2	1	1	1	1	0	2
1552	2	1	1	2	6	1	1	1	8	1	2		1	2			2		1	1	1	1	2	1	1	0	1	1	1	1	1	1	1	1	1		1	2	3	2	1	3	2	1	1	1	1	0	1
1553	2	1	1	2	6	1	1	1	8	1	1		1	2			2		1	1	1	1	2	1	2	1	1	1	1	1	1	1	1	1	4		1	1	3	2	1	3	2	1	1	1	1	0	2
1554	2	1	1	2	6	1	1	1	8	1	1		1	2			2		1	1	1	1	2	1	2	1	1	1	1	1	1	1	1	1	1		1	3	3	2	2	3	2	1	1	1	1	0	2
1555	5	1	1	2	6	1	4	1	8	1	2		2	2			2		1	1	1	1	2	1	2	1	1	1	1	1	1	1	2	0	4		1	1	2	2	1	3	2	1	1	1	1	0	2
1556	6	1	1	2	6	1	4	1	8	1	3		1	2			2		1	1	1	1	2	1	2	1	1	1	1	1	1	1	1	1	1		1	1	1	2	1	4	2	1	1	1	1	0	2
1557	1	2	1	2	6	1	1	1	8	1	2		1	3			2		2	0	1	1	3	0	2	1	1	1	1	1	1	1	1	1	1		1	2	3	2	3	3	2	1	1	1	1	0	1
1558	6	1	1	2	6	1	4	1	8	1	1		1	3			2		1	1	1	1	2	1	2	1	1	1	1	1	1	1	1	1	4		1	1	1	1	1	3	2	1	1	1	1	0	2
1559	2	1	1	2	6	1	1	3	7	1	1		1	2			2		1	1	1	1	1	0	2	1	1	1	1	1	1	1	1	1	4		1	2	3	2	1	3	2	1	1	1	1	0	2
1560	4	2	1	2	6	1	4	1	8	1	2		1	3			2		1	1	1	1	2	1	2	1	1	1	2	0	1	1	1	1	4		4	3	3	2	1	3	2	1	1	1	1	0	2
1561	5	1	1	2	6	1	4	1	8	1	1		1	3			2		1	1	1	1	2	1	2	1	1	1	1	1	1	1	1	1	4		1	1	2	2	1	3	2	1	1	1	1	0	3
1562	2	1	1	2	6	1	1	3	7	1	1		1	2			2		1	1	1	1	1	0	2	1	1	1	1	1	1	1	1	1	1		1	1	3	2	2	3	2	1	1	1	1	0	2
1563	2	1	1	2	6	1	1	1	8	1	1		1	3			2		1	1	1	1	3	0	1	0	1	1	2	0	1	1	1	1	1		1	1	3	2	3	3	2	1	1	1	1	0	2
1564	6	2	2	2	6	1	4	1	8	1	1		1	3			2		1	1	1	1	2	1	2	1	1	1	1	1	1	1	1	1	4		1	1	1	2	1	3	2	1	1	1	1	0	3
1565	2	1	2	2	6	1	1	1	8	1	1		1	3			2		1	1	1	1	2	1	2	1	1	1	2	0	1	1	1	1	4		3	3	2	3	1	3	2	1	1	1	1	0	1
1566	4	1	1	2	6	1	4	1	8	1	1		3	3			2		1	1	1	1	2	1	2	1	1	1	1	1	1	1	1	1	4		1	1	2	1	2	3	2	1	1	1	1	0	3
1567	5	1	1	2	6	1	4	1	8	2	1		1	3			2		1	1	1	1	2	1	2	1	1	1	1	1	1	1	1	1	1		1	1	2	3	2	3	2	1	1	1	1	0	2
1568	2	2	1	2	6	1	1	1	8	1	1		1	2			2		1	1	1	1	2	1	2	1	1	1	1	1	1	1	1	1	4		3	1	2	2	1	3	2	1	1	1	1	0	2
1569	2	1	1	2	6	1	1	1	8	1	1		1	4			2		1	1	1	1	2	1	2	1	1	1	1	1	1	1	3	0	1		1	3	3	2	3	3	2	1	1	1	1	0	1
1570	2	1	1	2	6	1	1	1	8	1	2		1	2			2		1	1	2	0	2	1	2	1	1	1	1	1	1	1	1	1	1		1	1	3	2	3	3	2	1	1	1	1	0	2
1571	3	1	1	2	6	1	1	3	7	1	1		1	3			2		1	1	1	1	2	1	2	1	1	1	1	1	1	1	1	1	4		1	1	2	2	1	3	2	1	1	1	1	0	1
1572	6	1	1	2	6	1	4	1	8	1	1		1	2			2		1	1	1	1	2	1	2	1	1	1	1	1	1	1	1	1	1		1	1	3	2	1	3	2	1	1	1	1	0	2
1573	2	2	1	2	6	1	1	1	8	1	1		1	3			2		1	1	3	0	3	0	3	0	1	1	1	1	1	1	1	1	4		2	1	2	1	1	3	2	1	1	1	1	0	3
1574	7	2	1	2	6	2	3	1	8	1	1		1	4			2		1	1	3	0	2	1	2	1	1	1	1	1	1	1	3	0	4		1	1	1	2	1	3	2	1	1	1	1	0	2
1575	3	1	1	2	6	1	1	3	7	1	1		1	2			2		2	0	1	1	2	1	2	1	1	1	1	1	1	1	1	1	1		1	1	1	1	2	3	1	1	1	1	1	0	3
1576	2	1	1	2	6	1	1	1	8	1	1		1	4			2		1	1	1	1	2	1	2	1	1	1	1	1	1	1	1	1	4		1	1	2	2	1	3	2	3	1	1	1	0	3
1577	3	2	2	2	6	1	1	1	8	1	1		1	2			2		1	1	1	1	2	1	2	1	1	1	1	1	1	1	1	1	4		4	1	2	2	1	3	2	1	1	1	1	0	1
1578	3	1	1	2	6	1	1	1	8	1	1		1	3			2		1	1	1	1	2	1	2	1	1	1	1	1	1	1	1	1	1		1	3	2	2	3	1	2	1	1	1	1	0	2
1579	2	1	1	2	6	1	1	1	8	1	3		1	2			2		1	1	1	1	2	1	2	1	1	1	1	1	1	1	1	1	1		1	3	3	2	2	3	2	3	1	1	1	0	1
1580	2	1	1	2	6	1	1	1	8	1	1		1	1			2		1	1	1	1	2	1	2	1	1	1	1	1	1	1	1	1	4		1	3	3	2	2	3	2	3	1	1	1	0	2
1581	2	2	1	2	6	1	1	1	8	1	1		1	2			2		1	1	1	1	2	1	2	1	1	1	1	1	1	1	1	1	4		1	2	2	2	1	3	2	1	1	1	1	0	1
1582	2	1	1	2	6	1	1	3	7	1	1		1	3			2		1	1	1	1	3	0	2	1	1	1	1	1	3	0	2	0	2		1	1	1	3	2	1	2	2	1	1	0	0	1
1583	2	1	1	2	6	1	1	1	8	1	1		1	2			2		1	1	1	1	2	1	3	0	1	1	3	0	1	1	1	1	4		1	2	2	2	3	5	2	3	1	1	0	0	1
1584	2	2	1	2	6	1	1	3	7	1	1		1	3			2		1	1	1	1	2	1	2	1	1	1	1	1	1	1	1	1	4		1	2	3	2	1	3	2	1	1	1	1	0	1
1585	2	1	1	2	6	1	1	3	7	1	2		1	1			2		1	1	1	1	2	1	2	1	1	1	1	1	1	1	1	1	1		1	1	1	1	2	3	2	1	1	1	1	0	2
1586	2	1	1	2	6	1	1	1	8	1	1		1	2			2		1	1	1	1	2	1	3	0	1	1	3	0	1	1	1	1	4		1	2	2	2	3	5	2	3	1	1	0	0	1
1587	2	1	1	2	6	1	1	1	8	1	1		1	3			2		1	1	1	1	2	1	2	1	1	1	1	1	1	1	1	1	4		1	1	3	2	1	3	2	1	1	1	1	0	2
1588	2	1	1	2	6	1	1	1	8	1	1		1	2			2		1	1	3	0	3	0	2	1	1	1	1	1	1	1	1	1	5		1	1	2	2	2	5	2	3	1	1	1	0	2
1589	2	1	1	2	6	1	1	1	8	1	1		1	3			2		2	0	1	1	2	1	2	1	1	1	1	1	1	1	1	1	1		1	1	3	2	2	3	2	1	1	1	1	0	1
1590	3	2	1	2	6	1	1	1	8	1	2		1	1			2		1	1	1	1	2	1	2	1	1	1	1	1	1	1	1	1	4		1	3	3	2	3	3	2	1	1	1	1	0	1
1591	2	1	1	2	6	1	1	3	7	1	2		1	2			2		2	0	1	1	2	1	2	1	1	1	1	1	1	1	1	1	4		1	1	3	2	1	3	2	1	1	1	1	0	1
1592	2	2	1	2	6	1	1	1	8	1	1		3	4			2		2	0	1	1	2	1	2	1	1	1	1	1	1	1	1	1	4		1	1	2	3	1	3	2	1	1	1	1	0	2
1593	1	2	1	2	6	1	1	1	8	1	1		1	4			2		2	0	2	0	1	0	1	0	2	0	2	0	2	0	2	0	3		1	1	1	1	1	1	2	2	1	0	0	0	3
1594	2	1	1	2	6	1	1	1	8	1	1		1	1			2		1	1	1	1	2	1	2	1	1	1	1	1	1	1	1	1	1		1	1	2	1	2	3	2	1	1	1	1	0	3
1595	2	2	1	2	6	1	1	1	8	1	1		1	2			2		1	1	1	1	2	1	2	1	1	1	1	1	1	1	1	1	5		1	3	3	2	1	3	2	1	1	1	1	0	1
1596	1	1	1	2	6	1	1	1	8	1	1		1	3			2		1	1	1	1	2	1	2	1	1	1	1	1	1	1	3	0	1		1	1	3	3	2	4	2	1	1	1	1	0	2
1597	2	1	2	2	6	1	1	1	8	1	1		2	2			2		1	1	1	1	2	1	2	1	1	1	2	0	1	1	1	1	1		1	1	2	2	3	3	2	1	1	1	1	0	2
1598	2	1	1	2	6	1	1	3	7	1	2		1	2			2		1	1	1	1	1	0	2	1	1	1	1	1	1	1	1	1	4		1	3	3	2	1	3	2	3	1	1	1	0	2
1599	2	1	1	2	6	1	1	1	8	1	1		1	3			2		1	1	1	1	2	1	2	1	1	1	2	0	1	1	1	1	4		3	2	3	3	1	3	2	1	1	1	1	0	2
1600	2	2	1	2	6	1	1	1	8	1	2		1	2			2		1	1	1	1	2	1	2	1	1	1	1	1	1	1	1	1	1		1	3	3	2	3	3	2	1	1	1	1	0	1
1601	2	1	1	2	6	1	1	3	7	1	1		1	3			2		1	1	1	1	2	1	2	1	1	1	1	1	1	1	1	1	4		1	1	2	1	2	3	2	3	1	1	1	0	3
1602	2	2	1	2	6	1	1	6	2	1	2		1	3			2		2	0	2	0	2	1	2	1	1	1	1	1	1	1	1	1	4		1	2	3	3	1	3	2	1	1	1	1	0	2
1603	2	1	1	2	6	1	1	1	8	1	1		1	2			2		1	1	1	1	2	1	2	1	1	1	1	1	1	1	1	1	1		1	3	3	2	2	3	2	1	1	1	1	0	1
1604	2	1	1	2	6	1	1	1	8	1	1		1	2			2		2	0	1	1	2	1	2	1	1	1	3	0	1	1	1	1	4		1	1	1	1	1	4	2	2	0	0	0	1	3
1605	2	1	1	2	6	1	1	1	8	1	1		1	2			2		2	0	1	1	2	1	2	1	1	1	1	1	1	1	1	1	4		1	3	3	2	3	3	2	1	1	1	1	0	2
1606	2	1	1	2	6	1	1	1	8	1	2		1	2			2		1	1	1	1	2	1	2	1	1	1	1	1	1	1	1	1	1		1	3	3	2	1	3	2	1	1	1	1	0	2
1607	4	1	1	2	6	1	1	1	8	1	1		1	3			2		1	1	1	1	2	1	2	1	1	1	1	1	1	1	1	1	1		1	3	3	2	3	3	2	1	1	1	1	0	2
1608	2	2	1	2	6	1	1	1	8	1	2		1	2			2		1	1	1	1	2	1	2	1	1	1	1	1	1	1	1	1	4		1	2	3	2	3	3	2	1	1	1	1	0	1
1609	3	2	1	2	6	1	1	6	2	1	1		3	3			2		1	1	1	1	2	1	2	1	1	1	1	1	1	1	1	1	4		1	1	2	2	3	3	2	1	1	1	1	0	3
1610	2	2	1	2	6	1	1	6	2	1	3		1	2			2		1	1	1	1	2	1	2	1	1	1	1	1	1	1	1	1	4		4	3	3	2	1	3	2	3	1	1	1	0	1
1611	2	1	1	2	6	1	1	1	8	1	1		1	2			2		1	1	1	1	2	1	2	1	1	1	1	1	1	1	1	1	1		1	3	3	2	1	1	2	1	1	1	1	0	1
1612	2	2	1	2	6	1	1	1	8	1	1		1	3			2		1	1	3	0	2	1	2	1	1	1	3	0	1	1	1	1	5		4	3	2	3	1	3	2	1	1	1	1	0	1
1613	3	2	1	2	6	1	1	6	2	1	1		1	3			2		2	0	1	1	2	1	2	1	1	1	2	0	1	1	1	1	4		1	2	3	2	1	3	2	1	1	1	1	0	1
1614	2	2	1	2	6	1	1	1	8	1	2		1	3			2		1	1	1	1	2	1	2	1	1	1	1	1	1	1	1	1	4		1	2	2	2	1	3	2	1	1	1	1	0	2
1615	2	1	1	2	6	1	1	6	2	1	1		1	2			2		1	1	1	1	2	1	2	1	1	1	1	1	1	1	1	1	4		1	1	2	2	3	3	2	1	1	1	1	0	1
1616	2	2	1	2	6	1	1	1	8	1	1		1	2			2		1	1	1	1	2	1	2	1	1	1	1	1	1	1	1	1	1		1	1	2	2	1	3	2	1	1	1	1	0	2
1617	2	1	1	2	6	1	1	1	8	1	1		1	2			2		1	1	1	1	2	1	2	1	1	1	1	1	1	1	1	1	1		1	1	2	3	3	3	2	3	1	1	0	0	2
1618	3	1	1	2	6	1	1	1	8	1	1		2	3			2		1	1	1	1	2	1	2	1	1	1	3	0	1	1	1	1	1		1	1	1	1	2	3	1	3	1	1	1	0	3
1619	2	2	1	2	6	1	1	1	8	1	2		1	2			2		1	1	1	1	2	1	2	1	1	1	1	1	1	1	1	1	1		4	2	3	2	1	3	2	1	1	1	1	0	1
1620	2	2	1	2	6	1	1	1	8	1	2		4	3			2		1	1	1	1	2	1	2	1	1	1	1	1	1	1	3	0	4		1	2	3	3	1	3	2	1	1	1	1	0	1
1621	2	2	1	2	6	1	1	1	8	1	1		1	2			2		1	1	1	1	2	1	2	1	1	1	2	0	1	1	1	1	4		1	3	3	2	1	3	2	1	1	1	1	0	1
1622	2	2	1	2	6	1	1	1	8	1	1		1	3			2		1	1	1	1	2	1	2	1	1	1	1	1	1	1	1	1	4		1	1	2	2	1	3	2	1	1	1	1	0	2
1623	2	1	1	2	6	1	1	1	8	1	1		1	2			2		1	1	2	0	2	1	2	1	1	1	2	0	1	1	1	1	4		1	1	2	2	1	3	2	3	1	1	1	0	1
1624	2	2	1	2	6	1	1	1	8	1	1		1	3			2		1	1	2	0	2	1	2	1	1	1	1	1	1	1	1	1	1		1	3	3	2	2	3	2	3	0	0	0	1	1
1625	2	1	1	2	6	1	1	1	8	1	1		1	2			2		1	1	1	1	2	1	1	0	1	1	1	1	1	1	1	1	4		1	2	2	2	2	3	2	1	1	1	1	0	2
1626	2	1	1	2	6	1	1	1	8	1	1		1	2			2		1	1	1	1	2	1	2	1	1	1	1	1	1	1	1	1	1		1	1	2	2	3	3	2	1	1	1	1	0	2
1627	2	2	1	2	6	1	1	1	8	1	1		1	2			2		1	1	1	1	2	1	2	1	1	1	2	0	1	1	1	1	4		4	3	2	2	1	3	2	1	1	1	1	0	1
1628	2	1	1	2	6	1	1	1	8	1	1		1	2			2		2	0	1	1	2	1	2	1	3	0	1	1	1	1	1	1	1		1	3	3	2	3	3	2	1	1	1	1	0	1
1629	2	1	1	2	6	1	1	1	8	1	1		1	2			2		1	1	1	1	2	1	2	1	1	1	1	1	1	1	1	1	5		1	2	2	2	1	3	2	3	1	1	1	0	1
1630	3	1	1	2	6	1	1	1	8	1	1		1	2			2		1	1	1	1	2	1	2	1	1	1	1	1	1	1	1	1	1		1	3	2	2	2	3	2	1	1	1	1	0	2
1631	2	1	1	2	6	1	1	1	8	1	1		1	2			2		2	0	1	1	2	1	2	1	1	1	1	1	1	1	1	1	4		1	3	2	3	2	3	2	1	1	1	1	0	3
1632	1	1	1	2	6	1	1	1	8	1	1		1	3			2		2	0	2	0	2	1	2	1	1	1	1	1	1	1	1	1	4		1	3	3	2	3	3	2	1	1	1	1	0	2
1633	2	1	1	2	6	1	1	1	8	1	1		1	1			2		2	0	2	0	2	1	2	1	1	1	1	1	1	1	2	0	5		4	3	3	3	3	5	2	3	0	0	0	1	1
1634	2	1	1	2	6	1	1	1	8	1	3		1	1			2		1	1	2	0	2	1	2	1	1	1	2	0	1	1	1	1	1		1	1	2	2	1	3	2	1	1	1	1	0	2
1635	2	1	1	2	6	1	1	6	2	1	3		1	2			2		1	1	1	1	2	1	2	1	1	1	1	1	1	1	1	1	4		1	1	2	2	1	3	2	1	1	1	1	0	2
1636	2	2	1	2	6	1	1	1	8	1	3		1	2			2		1	1	1	1	2	1	2	1	1	1	1	1	1	1	1	1	4		1	3	3	2	1	3	2	1	1	1	1	0	1
1637	2	2	1	2	6	1	1	1	8	1	3		1	2			2		1	1	1	1	2	1	2	1	1	1	1	1	1	1	1	1	1		4	3	2	2	3	3	2	1	1	1	1	0	1
1638	3	1	1	2	6	1	1	1	8	1	1		1	4			2		1	1	1	1	2	1	2	1	1	1	1	1	1	1	1	1	4		1	1	2	2	1	3	2	1	1	1	1	0	3
1639	2	2	1	2	6	1	1	1	8	1	1		1	3			2		3	0	1	1	2	1	2	1	1	1	2	0	1	1	1	1	4		1	2	2	3	1	3	2	1	1	1	1	0	2
1640	6	1	1	2	6	1	4	1	8	1	1		1	2			2		1	1	1	1	2	1	2	1	1	1	1	1	1	1	1	1	1		1	1	2	2	2	3	2	1	1	1	1	0	2
1641	2	1	1	2	6	1	1	6	2	1	1		1	4			2		1	1	1	1	2	1	2	1	1	1	1	1	1	1	1	1	1		1	1	2	2	2	1	2	1	1	1	1	0	2
1642	2	2	1	2	6	1	1	1	8	1	2		2	2			2		1	1	1	1	2	1	2	1	1	1	1	1	1	1	1	1	1		1	2	3	2	3	2	2	1	1	1	1	0	2
1643	2	1	1	2	6	1	1	1	8	1	1		1	2			2		2	0	1	1	2	1	2	1	1	1	1	1	1	1	1	1	1		1	1	2	2	2	3	2	3	1	1	1	0	2
1644	2	1	1	2	6	1	1	1	8	1	1		1	4			2		1	1	3	0	2	1	2	1	1	1	1	1	1	1	1	1	1		1	1	3	2	2	3	2	1	1	1	1	0	2
1645	2	1	1	2	6	1	1	1	8	1	3		1	2			2		1	1	3	0	2	1	2	1	1	1	1	1	1	1	1	1	1		1	1	3	3	3	3	2	3	1	1	1	0	2
1646	2	1	1	2	6	1	1	1	8	1	1		1	3			2		1	1	2	0	2	1	2	1	1	1	1	1	1	1	1	1	1		1	1	3	2	2	3	2	1	1	1	1	0	1
1647	3	1	1	2	6	1	1	1	8	1	1		1	2			2		1	1	1	1	2	1	2	1	1	1	1	1	1	1	1	1	4		3	1	2	2	1	3	2	1	1	1	1	0	2
1648	2	1	1	2	6	1	1	1	8	1	1		1	3			2		1	1	1	1	2	1	2	1	1	1	1	1	1	1	1	1	4		4	1	3	2	1	3	2	1	1	1	1	0	1
1649	1	2	1	2	6	1	1	1	8	1	1		1	2			2		1	1	1	1	2	1	2	1	1	1	1	1	1	1	1	1	4		4	3	2	2	1	3	2	1	1	1	1	0	1
1650	2	2	1	2	6	1	1	1	8	1	1		1	3			2		1	1	1	1	2	1	2	1	1	1	2	0	1	1	1	1	4		3	1	2	1	1	3	2	1	1	1	1	0	2
1651	2	1	1	2	6	1	1	1	8	1	1		1	3			2		2	0	1	1	2	1	2	1	1	1	1	1	1	1	1	1	4		1	1	2	2	2	4	2	3	0	0	1	0	2
1652	1	2	1	2	6	1	1	1	8	1	1		1	3			2		1	1	1	1	2	1	2	1	1	1	1	1	1	1	1	1	4		1	3	3	2	1	3	2	1	1	1	1	0	2
1653	2	2	2	2	6	1	1	1	8	1	1		1	3			2		1	1	1	1	2	1	2	1	1	1	1	1	1	1	2	0	4		1	3	2	2	1	3	2	1	1	1	1	0	1
1654	5	1	1	2	6	1	1	1	8	1	1		2	2			2		2	0	2	0	2	1	2	1	1	1	1	1	1	1	1	1	1		1	2	2	2	2	3	2	1	1	1	1	0	2
1655	3	2	1	2	6	1	1	1	8	1	1		1	3			2		1	1	1	1	2	1	2	1	1	1	1	1	1	1	1	1	4		4	2	2	2	3	3	2	1	1	1	0	0	2
1656	3	2	1	2	6	1	1	1	8	1	3		1	2			2		2	0	1	1	2	1	1	0	1	1	1	1	1	1	1	1	4		4	3	2	2	1	3	2	1	1	1	1	0	2
1657	5	2	1	2	6	1	1	1	8	1	3		1	2			2		1	1	1	1	2	1	2	1	1	1	1	1	1	1	1	1	1		1	1	2	2	1	3	2	1	1	1	1	0	1
1658	2	1	1	2	6	1	1	1	8	1	2		1	2			2		1	1	1	1	2	1	2	1	1	1	1	1	1	1	1	1	1		1	2	3	2	2	3	2	1	1	1	1	0	2
1659	2	1	1	2	6	1	1	1	8	1	1		1	2			2		1	1	1	1	2	1	2	1	1	1	1	1	1	1	1	1	1		1	1	3	2	2	3	2	1	1	1	1	0	2
1660	2	1	1	2	6	1	1	1	8	1	1		1	3			2		2	0	1	1	2	1	2	1	1	1	1	1	1	1	1	1	1		1	1	2	2	3	3	2	3	1	1	0	0	2
1661	2	1	1	2	6	1	1	1	8	1	1		1	3			2		1	1	1	1	2	1	2	1	1	1	1	1	1	1	1	1	1		1	1	2	1	2	3	2	1	1	1	1	0	3
1662	2	2	1	2	6	1	1	1	8	1	3		1	2			2		1	1	1	1	2	1	2	1	1	1	2	0	1	1	1	1	4		1	3	3	2	3	3	2	1	1	1	1	0	1
1663	3	1	1	2	6	1	1	1	8	1	2		1	2			2		1	1	1	1	2	1	2	1	1	1	1	1	1	1	1	1	4		1	1	2	2	1	3	2	1	1	1	1	0	2
1664	2	1	1	2	6	1	1	1	8	1	2		1	2			2		1	1	3	0	2	1	2	1	1	1	1	1	1	1	1	1	1		1	3	3	2	2	3	2	1	1	1	1	0	2
1665	2	2	1	2	6	1	1	1	8	1	3		1	2			2		1	1	1	1	2	1	2	1	1	1	1	1	1	1	1	1	1		1	3	3	2	3	3	2	1	1	1	1	0	1
1666	3	2	2	2	6	1	1	1	8	1	3		1	2			2		1	1	1	1	2	1	2	1	1	1	1	1	1	1	1	1	1		1	2	3	2	3	3	2	1	1	1	1	0	2
1667	2	1	1	2	6	1	1	1	8	1	1		1	2			2		1	1	1	1	2	1	2	1	1	1	2	0	1	1	1	1	1		1	1	2	3	2	3	2	1	1	1	1	0	1
1668	3	1	1	2	6	1	2	1	8	1	3		1	2			2		1	1	1	1	2	1	2	1	1	1	1	1	1	1	1	1	4		1	1	2	2	2	3	2	1	1	1	1	0	3
1669	3	1	1	2	6	1	1	1	8	1	2		1	1			2		1	1	2	0	1	0	2	1	1	1	1	1	1	1	1	1	4		1	1	3	2	2	3	2	2	1	1	1	0	2
1670	2	1	1	2	6	1	1	1	8	1	1		1	3			2		1	1	1	1	2	1	2	1	1	1	1	1	1	1	1	1	1		1	1	2	2	2	3	2	1	1	1	1	0	2
1671	4	1	1	2	6	1	1	1	8	1	2		1	2			2		1	1	1	1	2	1	2	1	1	1	1	1	1	1	1	1	1		1	1	2	2	1	3	2	1	1	1	0	0	2
1672	1	1	1	2	6	1	1	1	8	1	1		1	2			2		1	1	2	0	2	1	2	1	1	1	1	1	1	1	1	1	4		3	3	3	2	1	3	2	3	0	0	0	1	1
1673	2	1	1	2	6	1	1	1	8	1	2		1	3			2		1	1	1	1	2	1	2	1	1	1	3	0	1	1	1	1	4		1	3	3	2	2	3	2	1	1	1	1	0	2
1674	3	1	1	2	6	1	1	1	8	1	1		1	3			2		1	1	2	0	2	1	2	1	1	1	1	1	1	1	1	1	1		1	1	2	1	2	3	2	3	1	1	1	0	2
1675	2	1	1	2	6	1	1	1	8	1	1		1	3			2		1	1	1	1	2	1	2	1	1	1	1	1	1	1	1	1	1		1	1	3	2	1	3	2	1	1	1	1	0	3
1676	2	1	1	2	6	1	1	1	8	1	1		1	3			2		1	1	1	1	2	1	1	0	1	1	1	1	1	1	1	1	1		1	1	3	2	2	3	2	1	1	1	1	0	2
1677	2	2	2	2	6	1	1	1	8	1	2		1	2			2		1	1	1	1	2	1	2	1	1	1	1	1	1	1	1	1	4		3	1	3	3	1	3	1	1	1	1	1	0	2
1678	2	1	1	2	6	1	1	1	8	1	3		1	2			2		1	1	3	0	2	1	2	1	1	1	2	0	1	1	1	1	1		1	1	1	1	2	3	2	1	1	1	0	0	1
1679	2	2	1	2	6	1	1	1	8	1	1		1	3			2		1	1	1	1	2	1	2	1	1	1	1	1	1	1	1	1	4		1	3	2	3	3	3	2	1	1	1	1	0	1
1680	2	1	1	2	6	1	1	1	8	1	3		1	2			2		1	1	1	1	2	1	2	1	1	1	1	1	1	1	1	1	4		4	2	3	2	2	3	2	1	1	1	1	0	1
1681	2	1	1	2	6	1	1	1	8	1	1		1	2			2		1	1	1	1	2	1	2	1	1	1	1	1	1	1	1	1	1		1	1	2	3	2	4	2	1	1	1	1	0	1
1682	2	1	1	2	6	1	1	1	8	1	1		1	3			2		1	1	1	1	2	1	2	1	1	1	1	1	1	1	1	1	4		4	1	2	2	1	3	2	1	1	1	1	0	2
1683	2	1	1	2	6	1	1	1	8	1	3		1	1			2		1	1	1	1	2	1	3	0	1	1	1	1	1	1	1	1	1		1	1	3	2	2	1	2	1	1	1	1	0	2
1684	2	1	1	2	6	1	1	1	8	1	1		1	2			2		2	0	1	1	2	1	2	1	1	1	1	1	1	1	1	1	1		1	3	3	2	3	3	2	1	1	1	1	0	1
1685	2	1	1	2	6	1	1	1	8	1	1		1	2			2		1	1	1	1	2	1	2	1	1	1	1	1	1	1	1	1	4		1	2	2	3	2	3	1	1	1	1	1	0	2
1686	2	1	1	2	6	1	1	1	8	1	1		1	3			2		1	1	1	1	2	1	2	1	1	1	1	1	1	1	1	1	1		1	1	1	2	1	3	1	1	1	1	0	0	2
1687	2	2	1	2	6	1	1	1	8	1	1		1	3			2		1	1	1	1	2	1	1	0	1	1	1	1	1	1	1	1	4		3	1	2	2	1	3	2	1	1	1	1	0	2
1688	2	1	1	2	6	1	1	1	8	1	1		1	3			2		1	1	3	0	2	1	2	1	1	1	2	0	1	1	3	0	4		4	3	2	1	3	3	2	1	1	1	1	0	2
1689	2	1	1	2	6	1	1	1	8	1	2		1	3			2		1	1	1	1	1	0	1	0	1	1	1	1	1	1	1	1	1		1	3	3	2	3	3	2	1	0	1	0	0	2
1690	3	2	1	2	6	1	1	6	2	1	1		1	3			2		3	0	1	1	3	0	3	0	1	1	1	1	1	1	1	1	4		1	2	3	2	1	3	2	1	1	1	1	0	1
1691	3	1	1	2	6	1	1	1	8	1	1		1	2			2		1	1	1	1	1	0	3	0	1	1	1	1	1	1	1	1	1		1	3	3	2	3	3	2	1	1	1	1	0	2
1692	2	2	1	2	6	1	1	1	8	1	1		1	3			2		1	1	1	1	2	1	2	1	1	1	1	1	1	1	1	1	4		4	2	3	2	1	3	2	1	1	1	1	0	1
1693	2	1	1	2	6	1	1	1	8	1	1		1	2			2		1	1	2	0	2	1	2	1	1	1	1	1	1	1	1	1	1		1	3	2	2	2	3	2	1	1	1	1	0	2
1694	3	1	1	2	6	1	1	1	8	1	1		1	2			2		1	1	3	0	2	1	2	1	1	1	1	1	1	1	1	1	1		1	3	2	2	1	1	2	1	1	1	1	0	2
1695	3	1	1	2	6	1	1	1	8	1	2		1	2			2		1	1	3	0	2	1	2	1	1	1	1	1	1	1	1	1	1		1	1	2	2	3	3	1	1	1	1	1	0	1
1696	2	2	1	2	6	1	1	1	8	1	1		1	3			2		1	1	1	1	2	1	2	1	1	1	1	1	1	1	1	1	4		1	2	3	2	1	3	2	1	1	1	1	0	1
1697	1	2	1	2	6	1	1	1	8	1	1		1	3			2		1	1	1	1	2	1	2	1	1	1	1	1	1	1	1	1	1		1	3	2	2	3	3	2	1	1	1	1	0	1
1698	1	1	1	2	6	1	1	1	8	1	1		1	2			2		1	1	1	1	2	1	2	1	1	1	2	0	1	1	1	1	1		1	3	3	2	2	1	2	1	1	1	1	0	2
1699	2	1	1	2	6	1	1	1	8	1	1		1	3			2		1	1	2	0	2	1	2	1	1	1	1	1	1	1	1	1	4		1	3	3	2	1	3	2	1	1	1	1	0	1
1700	2	1	1	2	6	1	1	1	8	1	1		1	1			2		2	0	1	1	2	1	2	1	1	1	1	1	1	1	1	1	4		3	1	2	2	1	3	2	1	1	1	1	0	2
1701	3	2	1	2	6	1	1	1	8	1	1		1	3			2		1	1	1	1	2	1	2	1	1	1	1	1	1	1	1	1	4		1	3	3	2	1	3	2	1	1	1	1	0	1
1702	2	2	1	2	6	1	1	1	8	1	1		1	3			2		1	1	1	1	1	0	2	1	1	1	1	1	1	1	1	1	5		1	3	3	2	3	3	2	1	1	1	1	0	1
1703	2	1	1	2	6	1	1	1	8	1	1		4	2			2		1	1	1	1	2	1	2	1	1	1	1	1	1	1	1	1	1		1	2	2	2	2	3	2	1	1	1	1	0	2
1704	2	2	1	2	6	1	1	1	8	1	2		1	2			2		1	1	1	1	2	1	2	1	1	1	1	1	1	1	1	1	1		1	3	3	2	3	3	2	1	1	1	1	0	1
1705	3	1	1	2	6	1	1	1	8	1	1		3	3			2		1	1	2	0	2	1	2	1	1	1	1	1	1	1	1	1	4		3	3	3	1	1	3	2	1	1	1	1	0	1
1706	3	1	1	2	6	1	1	1	8	1	2		1	3			2		1	1	1	1	2	1	2	1	1	1	1	1	1	1	1	1	1		1	1	3	2	2	3	2	1	1	1	1	0	1
1707	2	2	1	2	6	1	1	1	8	1	1		1	2			2		1	1	1	1	2	1	2	1	1	1	1	1	1	1	1	1	4		1	1	3	3	1	3	2	1	1	1	1	0	2
1708	2	2	1	2	6	1	1	1	8	1	1		1	4			2		1	1	1	1	2	1	2	1	1	1	1	1	1	1	1	1	4		1	1	3	2	1	3	2	1	1	1	1	0	2
1709	2	1	1	2	6	1	1	1	8	1	1		1	3			2		2	0	1	1	2	1	2	1	1	1	1	1	1	1	1	1	1		1	3	3	2	3	3	2	1	1	1	1	0	3
1710	2	1	1	2	6	1	1	1	8	1	1		1	2			2		1	1	1	1	2	1	2	1	1	1	1	1	1	1	3	0	1		1	2	3	2	3	3	2	1	1	1	1	0	1
1711	3	1	1	2	6	1	1	3	7	1	1		1	3			2		1	1	1	1	2	1	2	1	1	1	1	1	1	1	1	1	4		1	1	2	2	1	3	2	1	1	1	1	0	2
1712	2	2	1	2	6	1	1	1	8	1	1		1	1			2		1	1	1	1	3	0	2	1	1	1	1	1	1	1	1	1	4		1	1	2	3	1	3	2	1	1	1	1	0	1
1713	4	2	1	2	6	1	1	1	8	1	2		1	2			2		1	1	1	1	2	1	2	1	1	1	1	1	1	1	1	1	1		1	1	2	2	3	3	2	3	1	1	1	0	2
1714	3	1	1	2	6	1	1	1	8	1	1		1	2			2		1	1	1	1	2	1	2	1	1	1	2	0	1	1	1	1	1		1	1	1	3	2	3	2	1	1	1	1	0	2
1715	2	1	2	2	6	1	1	1	8	1	2		3	2			2		1	1	1	1	2	1	2	1	1	1	1	1	1	1	1	1	5		4	1	3	2	1	3	2	3	1	0	1	0	1
1716	2	1	1	2	6	1	1	1	8	1	2		1	2			2		1	1	1	1	2	1	2	1	1	1	1	1	1	1	1	1	4		1	1	2	2	2	3	2	3	1	1	1	0	2
1717	2	1	2	2	6	1	1	1	8	1	1		1	2			2		1	1	1	1	2	1	2	1	1	1	3	0	1	1	1	1	1		1	3	3	2	2	3	2	3	1	1	1	0	1
1718	2	1	1	2	6	1	1	1	8	1	1		1	2			2		1	1	1	1	2	1	2	1	1	1	2	0	1	1	1	1	4		1	1	2	3	1	3	2	1	1	1	1	0	2
1719	2	1	1	2	6	1	1	1	8	1	1		1	3			2		1	1	1	1	2	1	2	1	1	1	1	1	1	1	1	1	1		1	2	2	2	3	3	2	1	1	1	1	0	1
1720	2	1	1	2	6	1	1	1	8	1	1		1	3			2		1	1	1	1	2	1	2	1	1	1	1	1	1	1	1	1	1		1	3	2	2	2	3	2	1	1	1	0	0	1
1721	1	2	1	2	6	1	1	1	8	1	1		1	3			2		1	1	1	1	2	1	2	1	1	1	1	1	1	1	1	1	1		1	3	3	2	2	3	2	1	1	1	1	0	1
1722	2	1	1	2	6	1	1	1	8	1	1		1	2			2		1	1	2	0	2	1	2	1	1	1	1	1	1	1	1	1	1		1	1	3	2	2	3	2	1	1	1	1	0	2
1723	2	2	1	2	6	1	1	1	8	1	1		1	1			2		1	1	1	1	2	1	2	1	1	1	1	1	1	1	1	1	4		1	2	2	2	1	3	2	1	1	1	1	0	2
1724	2	1	1	2	6	1	1	1	8	1	2		1	2			2		1	1	1	1	2	1	2	1	1	1	1	1	1	1	1	1	4		3	2	2	2	1	3	2	1	1	1	1	0	2
1725	2	2	1	2	6	1	1	1	8	1	1		1	3			2		1	1	1	1	2	1	2	1	1	1	1	1	1	1	1	1	4		1	2	3	2	1	3	2	1	1	1	1	0	1
1726	2	1	1	2	6	1	1	1	8	1	1		1	2			2		1	1	2	0	2	1	2	1	1	1	1	1	1	1	1	1	1		1	1	2	3	2	1	2	3	1	1	0	0	3
1727	2	1	1	2	6	1	1	1	8	1	1		1	2			2		1	1	1	1	2	1	2	1	1	1	1	1	1	1	1	1	1		1	1	3	2	2	3	2	1	1	1	1	0	2
1728	3	1	1	2	6	1	1	1	8	1	2		1	2			2		1	1	1	1	2	1	2	1	1	1	1	1	1	1	1	1	4		3	1	2	1	1	4	2	1	1	1	1	0	2
1729	2	1	1	2	6	1	1	11	11	1	1		1	2			2		1	1	1	1	2	1	2	1	1	1	1	1	1	1	1	1	1		1	3	3	2	3	3	2	1	1	1	1	0	2
1730	2	2	1	2	6	1	1	1	8	1	1		1	3			2		1	1	1	1	2	1	2	1	1	1	1	1	1	1	1	1	4		1	3	3	2	1	3	1	1	1	1	1	0	1
1731	2	1	1	2	6	1	1	1	8	1	1		1	2			2		1	1	2	0	2	1	2	1	1	1	1	1	1	1	1	1	1		1	1	2	2	2	3	2	1	1	1	1	0	2
1732	3	1	1	2	6	1	1	1	8	1	1		1	2			2		1	1	1	1	2	1	2	1	1	1	1	1	1	1	1	1	4		3	1	2	2	1	3	1	1	1	1	1	0	3
1733	6	2	1	2	6	1	4	4	12	2	1		1	4			2		1	1	1	1	2	1	2	1	1	1	1	1	1	1	1	1	4		4	3	2	3	1	3	2	1	1	1	1	0	1
1734	2	1	1	2	6	1	1	1	8	1	1		1	3			2		1	1	1	1	2	1	2	1	1	1	1	1	1	1	1	1	4		1	1	2	2	1	3	1	1	1	1	0	0	2
1735	2	1	1	2	6	1	1	1	8	1	1		1	3			2		1	1	2	0	2	1	2	1	1	1	1	1	1	1	1	1	1		1	1	1	2	2	1	2	1	1	1	1	0	3
1736	2	1	1	2	6	1	1	1	8	1	1		1	2			2		1	1	1	1	2	1	2	1	1	1	1	1	1	1	1	1	1		1	3	3	2	2	1	2	3	1	1	1	0	2
1737	2	1	1	2	6	1	1	1	8	1	1		1	2			2		1	1	1	1	2	1	2	1	1	1	2	0	1	1	1	1	4		1	1	2	1	1	3	2	1	1	1	0	0	2
1738	1	2	1	2	6	1	1	1	8	1	1		1	2			2		1	1	1	1	2	1	2	1	1	1	1	1	1	1	1	1	4		1	3	2	1	3	3	1	1	1	1	1	0	1
1739	3	1	1	2	6	1	1	1	8	1	3		1	1			2		1	1	1	1	2	1	2	1	1	1	1	1	1	1	1	1	1		1	1	2	2	3	3	2	1	1	1	1	0	2
1740	2	2	1	2	6	1	1	1	8	1	1		1	2			2		1	1	1	1	2	1	2	1	1	1	1	1	1	1	1	1	4		1	1	3	2	1	3	2	1	1	1	1	0	2
1741	2	1	1	2	6	1	1	1	8	1	1		1	3			2		1	1	1	1	2	1	2	1	1	1	1	1	1	1	1	1	1		1	1	3	3	3	3	2	1	1	1	1	0	1
1742	2	2	1	2	6	1	1	1	8	1	1		1	4			2		1	1	1	1	2	1	2	1	1	1	1	1	1	1	1	1	4		4	2	3	2	1	3	1	1	1	1	1	0	2
1743	2	1	1	2	6	1	1	1	8	1	1		1	2			2		2	0	3	0	2	1	2	1	1	1	3	0	1	1	1	1	1		1	1	3	2	2	3	2	1	1	1	1	0	2
1744	2	1	1	2	6	1	1	1	8	1	3		1	2			2		1	1	1	1	2	1	2	1	1	1	1	1	1	1	1	1	4		1	1	2	1	1	4	2	1	1	1	1	0	1
1745	2	1	1	2	6	1	1	1	8	1	3		1	2			2		3	0	1	1	3	0	2	1	1	1	1	1	1	1	1	1	4		1	1	2	2	1	3	2	2	1	1	1	0	1
1746	1	1	1	2	6	1	1	1	8	1	1		1	1			2		1	1	1	1	1	0	2	1	1	1	1	1	1	1	1	1	1		1	1	3	1	2	3	2	1	1	1	1	0	1
1747	2	2	1	2	6	1	1	1	8	1	1		1	3			2		1	1	1	1	3	0	3	0	1	1	1	1	1	1	1	1	4		4	3	2	1	1	3	2	1	1	1	1	0	1
1748	2	1	1	2	6	1	1	1	8	1	3		1	2			2		1	1	1	1	2	1	2	1	1	1	3	0	1	1	1	1	1		1	1	3	2	2	1	2	1	1	1	1	0	2
1749	2	1	1	2	6	1	1	1	8	1	2		1	2			2		2	0	1	1	2	1	1	0	1	1	2	0	1	1	1	1	4		1	3	2	2	1	3	2	1	1	1	1	0	1
1750	2	1	1	2	6	1	1	1	8	1	2		1	2			2		1	1	1	1	2	1	2	1	1	1	1	1	1	1	1	1	1		1	1	3	2	3	3	2	1	1	1	1	0	2
1751	2	2	1	2	6	1	1	1	8	1	1		1	3			2		1	1	1	1	2	1	3	0	3	0	1	1	1	1	1	1	4		1	3	3	2	3	3	2	1	1	0	1	0	1
1752	2	1	1	2	6	1	1	1	8	1	1		1	3			2		1	1	1	1	2	1	2	1	1	1	1	1	1	1	1	1	1		1	1	2	1	2	4	2	1	1	1	1	0	2
1753	3	1	1	2	6	1	1	1	8	1	3		1	2			2		1	1	1	1	2	1	2	1	1	1	1	1	1	1	1	1	1		1	1	3	2	1	3	2	3	1	1	1	0	2
1754	2	1	1	2	6	1	1	1	8	1	3		3	2			2		1	1	1	1	1	0	2	1	2	0	1	1	1	1	1	1	1		1	1	3	2	1	3	2	1	1	1	1	0	3
1755	2	1	2	2	6	1	1	1	8	1	2		1	2			2		2	0	3	0	2	1	2	1	1	1	1	1	1	1	1	1	1		1	1	2	3	3	3	2	1	1	1	1	0	2
1756	2	2	1	2	6	1	1	1	8	1	1		1	3			2		1	1	1	1	2	1	2	1	1	1	1	1	1	1	1	1	3		3	1	2	2	1	3	2	1	1	1	1	0	1
1757	2	2	1	2	6	1	1	1	8	1	1		1	3			2		1	1	1	1	2	1	2	1	1	1	1	1	1	1	1	1	4		3	1	2	1	1	3	1	1	1	1	0	0	2
1758	2	2	1	2	6	1	1	1	8	1	1		1	3			2		1	1	1	1	1	0	2	1	1	1	1	1	1	1	1	1	4		3	3	3	2	1	3	2	1	1	1	1	0	2
1759	2	1	1	2	6	1	1	1	8	1	1		1	3			2		1	1	1	1	2	1	2	1	1	1	1	1	1	1	1	1	4		1	1	3	2	1	3	2	1	1	1	1	0	3
1760	1	2	1	2	6	1	1	6	2	1	1		1	3			2		1	1	1	1	2	1	2	1	1	1	1	1	1	1	1	1	4		4	2	3	2	3	3	2	1	1	1	1	0	1
1761	2	1	1	2	6	1	1	1	8	1	1		1	2			2		1	1	1	1	2	1	2	1	1	1	1	1	1	1	1	1	4		1	3	2	2	1	3	1	1	1	1	1	0	2
1762	2	1	1	2	6	1	1	1	8	1	1		1	4			2		1	1	1	1	2	1	2	1	1	1	1	1	1	1	1	1	4		3	1	2	1	1	3	2	3	1	1	1	0	1
1763	1	1	1	2	6	1	1	1	8	1	2		1	2			2		1	1	1	1	1	0	2	1	1	1	2	0	1	1	1	1	1		1	1	3	3	1	1	2	1	1	1	1	0	2
1764	1	1	1	2	6	1	1	1	8	1	1		1	2			2		1	1	2	0	2	1	2	1	1	1	1	1	1	1	1	1	1		1	1	3	2	1	3	2	1	1	1	1	0	2
1765	2	1	1	2	6	1	1	1	8	1	1		1	2			2		1	1	1	1	2	1	2	1	1	1	3	0	1	1	3	0	1		1	1	3	2	3	3	1	1	1	1	1	0	2
1766	2	1	1	2	6	1	1	1	8	1	3		1	3			2		1	1	1	1	2	1	2	1	1	1	1	1	1	1	1	1	1		1	3	2	2	1	3	2	1	1	1	1	0	2
1767	2	1	1	2	6	1	1	1	8	1	1		1	2			2		1	1	1	1	2	1	2	1	1	1	1	1	1	1	1	1	1		1	1	3	2	2	3	2	1	1	1	1	0	1
1768	3	1	1	2	6	1	1	1	8	1	2		1	3			2		1	1	1	1	2	1	2	1	1	1	1	1	1	1	1	1	4		1	1	2	2	1	3	2	1	1	1	1	0	3
1769	2	2	1	2	6	1	1	1	8	1	1		1	3			2		1	1	1	1	2	1	2	1	1	1	1	1	1	1	1	1	4		1	2	3	2	1	3	2	1	1	1	1	0	1
1770	2	1	1	2	6	1	1	1	8	1	1		1	3			2		1	1	1	1	2	1	2	1	1	1	1	1	1	1	1	1	1		1	1	3	1	2	3	2	1	1	1	1	0	2
1771	2	1	1	2	6	1	1	1	8	1	1		1	1			2		2	0	3	0	3	0	1	0	1	1	3	0	1	1	1	1	4		1	3	2	3	3	5	2	1	0	1	0	1	2
1772	2	1	1	2	6	1	1	1	8	1	1		1	3			2		1	1	1	1	2	1	2	1	1	1	1	1	1	1	1	1	4		1	1	3	2	2	3	1	1	1	1	1	0	2
1773	2	1	1	2	6	1	1	1	8	1	1		1	3			2		1	1	1	1	2	1	2	1	1	1	1	1	1	1	1	1	1		1	1	1	1	3	3	2	1	1	1	1	0	2
1774	2	1	1	2	6	1	1	1	8	1	1		1	2			2		1	1	1	1	2	1	2	1	1	1	1	1	1	1	1	1	2		1	1	2	3	1	3	2	1	1	1	1	0	1
1775	2	1	1	2	6	1	1	1	8	1	2		1	2			2		1	1	1	1	3	0	2	1	1	1	1	1	1	1	1	1	4		3	1	2	2	1	3	2	1	1	1	1	0	2
1776	3	1	1	2	6	1	1	1	8	1	1		1	3			2		1	1	1	1	2	1	2	1	1	1	1	1	1	1	1	1	4		1	3	3	2	2	3	2	2	1	1	1	0	2
1777	2	2	1	2	6	1	1	1	8	1	1		1	2			2		1	1	1	1	2	1	2	1	1	1	1	1	1	1	1	1	4		1	3	3	2	1	3	2	1	1	1	1	0	1
1778	2	1	1	2	6	1	1	1	8	1	2		1	2			2		1	1	1	1	2	1	2	1	1	1	1	1	1	1	1	1	1		1	3	2	2	2	3	2	1	1	1	1	0	3
1779	2	1	1	2	6	1	4	1	8	1	1		1	3			2		2	0	1	1	2	1	2	1	1	1	1	1	1	1	1	1	1		1	1	2	3	3	3	1	1	1	1	1	0	2
1780	7	1	1	2	6	2	3	1	8	1	1		1	2			2		1	1	1	1	1	0	2	1	1	1	1	1	1	1	1	1	4		1	1	2	3	1	3	2	1	1	1	0	0	2
1781	1	2	1	2	6	1	1	1	8	1	1		1	3			2		2	0	2	0	2	1	2	1	1	1	1	1	1	1	1	1	1		1	2	2	3	3	3	2	3	1	1	1	0	2
1782	3	1	1	2	6	1	1	1	8	1	2		1	3			2		1	1	1	1	2	1	2	1	1	1	3	0	1	1	1	1	1		1	1	2	2	2	3	2	1	1	1	0	0	2
1783	3	1	1	2	6	1	1	1	8	1	2		1	3			2		1	1	1	1	2	1	2	1	1	1	1	1	1	1	1	1	4		1	1	1	1	1	3	2	3	1	1	1	0	2
1784	2	1	1	2	6	1	1	1	8	1	1		1	3			2		1	1	3	0	2	1	2	1	1	1	3	0	1	1	3	0	4		1	1	2	2	1	3	2	1	1	1	1	0	1
1785	2	2	1	2	6	1	1	1	8	1	1		1	2			2		1	1	1	1	2	1	2	1	1	1	1	1	1	1	1	1	4		4	3	2	2	1	3	2	1	1	1	1	0	2
1786	2	1	1	2	6	1	1	1	8	1	2		1	2			2		1	1	2	0	2	1	2	1	1	1	1	1	1	1	1	1	1		1	1	2	2	2	3	2	1	1	1	1	0	1
1787	2	1	1	2	6	1	1	1	8	1	2		1	2			2		1	1	1	1	3	0	2	1	1	1	1	1	1	1	1	1	4		3	3	2	3	3	3	2	3	1	1	1	0	2
1788	2	2	1	2	6	1	1	1	8	1	1		1	3			2		1	1	1	1	2	1	2	1	1	1	1	1	1	1	1	1	4		4	3	2	2	1	3	2	1	1	1	1	0	1
1789	3	2	1	2	6	1	1	1	8	1	1		1	3			2		2	0	2	0	2	1	2	1	1	1	1	1	1	1	1	1	4		2	2	3	1	1	3	2	1	1	1	1	0	1
1790	2	2	2	2	6	1	1	1	8	1	1		1	3			2		1	1	2	0	2	1	2	1	1	1	2	0	1	1	1	1	1		4	3	2	2	3	3	2	1	1	1	1	0	1
1791	2	1	1	2	6	1	1	1	8	1	1		1	2			2		1	1	1	1	2	1	2	1	1	1	1	1	1	1	2	0	1		1	1	1	2	2	3	2	1	1	1	0	0	2
1792	2	1	1	2	6	1	1	1	8	1	2		1	3			2		1	1	1	1	2	1	2	1	1	1	1	1	1	1	1	1	4		1	2	3	2	1	3	2	1	1	1	1	0	2
1793	3	1	2	2	6	1	1	1	8	1	3		1	2			2		1	1	1	1	2	1	2	1	1	1	1	1	1	1	1	1	4		1	1	3	1	1	3	2	1	0	1	0	0	2
1794	3	2	1	2	6	1	1	1	8	1	2		1	2			2		1	1	1	1	2	1	2	1	1	1	1	1	1	1	2	0	4		1	2	3	2	1	5	2	1	1	1	1	0	1
1795	2	1	1	2	6	1	1	1	8	1	1		1	2			2		1	1	1	1	2	1	2	1	1	1	1	1	1	1	1	1	4		1	1	2	2	3	3	2	1	1	1	1	0	2
1796	2	1	1	2	6	1	4	1	8	1	3		1	2			2		1	1	1	1	2	1	2	1	1	1	1	1	1	1	1	1	1		1	3	3	2	2	1	2	3	1	1	1	0	1
1797	2	1	1	2	6	1	1	1	8	1	1		1	2			2		1	1	1	1	2	1	2	1	1	1	1	1	1	1	1	1	1		1	2	3	2	3	3	2	1	1	1	1	0	2
1798	2	2	1	2	6	1	1	1	8	1	1		1	3			2		2	0	1	1	2	1	2	1	1	1	1	1	1	1	1	1	1		1	2	2	2	2	3	2	1	1	1	1	0	2
1799	2	1	1	2	6	1	1	1	8	1	2		1	2			2		1	1	2	0	2	1	3	0	1	1	1	1	1	1	1	1	5		1	1	3	3	3	5	2	1	0	1	1	0	1
1800	2	1	1	2	6	1	1	1	8	1	1		1	1			2		1	1	1	1	1	0	2	1	1	1	1	1	1	1	1	1	4		4	1	1	1	3	4	2	2	0	0	1	0	3
1801	2	1	1	2	6	1	1	1	8	1	3		1	2			2		1	1	1	1	2	1	2	1	1	1	1	1	1	1	1	1	4		1	1	2	1	2	3	2	3	1	1	1	0	2
1802	2	1	1	2	6	1	1	1	8	1	1		1	3			2		2	0	2	0	2	1	2	1	1	1	1	1	1	1	1	1	1		1	1	2	2	2	1	2	2	1	1	1	0	2
1803	2	1	1	2	6	1	1	1	8	1	1		1	2			2		1	1	1	1	2	1	2	1	1	1	1	1	1	1	1	1	4		3	3	3	3	1	3	2	1	1	1	0	0	2
1804	2	2	1	2	6	1	1	1	8	1	1		1	2			2		1	1	2	0	2	1	2	1	1	1	2	0	1	1	1	1	4		1	3	2	2	3	3	1	1	1	1	1	0	1
1805	2	2	1	2	6	1	1	1	8	1	1		1	4			2		1	1	1	1	3	0	3	0	1	1	1	1	1	1	1	1	1		1	2	3	2	3	3	2	1	1	1	1	0	2
1806	3	2	1	2	6	1	1	1	8	1	1		1	3			2		2	0	1	1	2	1	2	1	1	1	1	1	1	1	1	1	4		1	2	3	2	3	3	2	1	1	1	1	0	2
1807	2	1	1	2	6	1	1	1	8	1	1		1	4			2		1	1	1	1	2	1	2	1	1	1	1	1	1	1	1	1	1		1	3	3	2	3	3	2	1	1	1	1	0	2
1808	2	1	1	2	6	1	1	1	8	1	2		1	2			2		1	1	1	1	2	1	2	1	1	1	1	1	1	1	1	1	4		4	1	3	2	3	3	2	1	1	1	1	0	2
1809	5	2	1	2	6	1	4	1	8	1	3		1	2			2		1	1	3	0	2	1	2	1	1	1	1	1	1	1	3	0	1		1	2	3	2	1	3	2	1	1	1	1	0	1
1810	3	1	1	2	6	1	1	1	8	1	1		1	1			2		1	1	3	0	3	0	2	1	1	1	3	0	1	1	1	1	5		4	3	3	2	2	1	2	3	0	0	0	1	3
1811	2	2	1	2	6	1	1	1	8	1	1		3	2			2		1	1	1	1	2	1	2	1	1	1	2	0	1	1	1	1	4		3	1	2	3	1	3	2	1	1	1	1	0	1
1812	2	1	1	2	6	1	1	1	8	1	1		4	2			2		1	1	1	1	2	1	2	1	1	1	1	1	1	1	1	1	1		1	1	3	2	1	3	2	1	1	1	1	0	2
1813	3	2	1	2	6	1	1	1	8	1	1		1	2			2		1	1	1	1	2	1	2	1	1	1	1	1	1	1	1	1	4		1	3	3	2	1	1	2	1	1	1	1	0	2
1814	2	2	1	2	6	1	1	1	8	1	2		1	2			2		1	1	1	1	2	1	2	1	1	1	1	1	1	1	1	1	4		3	2	2	2	1	3	2	1	1	1	1	0	1
1815	2	1	1	2	6	1	1	1	8	1	1		3	3			2		1	1	1	1	3	0	2	1	1	1	1	1	1	1	1	1	4		4	1	2	2	1	3	2	1	1	1	1	0	2
1816	3	1	1	2	6	1	1	1	8	1	1		1	2			2		2	0	2	0	2	1	2	1	1	1	1	1	1	1	1	1	1		1	1	3	2	1	1	2	1	1	1	0	0	2
1817	2	1	1	2	6	1	1	1	8	1	1		1	3			2		1	1	1	1	2	1	2	1	1	1	1	1	1	1	1	1	4		1	1	2	1	1	3	2	1	1	1	1	0	3
1818	3	1	1	2	6	1	1	1	8	1	1		1	2			2		1	1	1	1	2	1	2	1	1	1	1	1	1	1	1	1	1		1	3	2	2	3	1	2	1	1	1	0	0	2
1819	2	1	1	2	6	1	1	1	8	1	1		1	3			2		1	1	2	0	2	1	2	1	1	1	1	1	1	1	1	1	1		1	1	2	2	3	3	1	1	1	1	0	0	2
1820	2	1	1	2	6	1	1	1	8	1	1		1	2			2		1	1	1	1	2	1	2	1	1	1	1	1	1	1	1	1	4		1	1	2	2	1	3	2	1	1	1	1	0	2
1821	2	1	1	2	6	1	1	1	8	1	2		1	2			2		2	0	1	1	1	0	2	1	1	1	1	1	1	1	1	1	1		1	2	2	2	3	3	2	1	1	1	1	0	2
1822	2	1	1	2	6	1	1	1	8	1	1		1	3			2		1	1	1	1	3	0	3	0	1	1	1	1	1	1	1	1	1		1	1	1	1	2	3	2	1	1	1	1	0	2
1823	2	1	1	2	6	1	1	1	8	1	2		1	4			2		1	1	1	1	2	1	2	1	1	1	1	1	1	1	1	1	1		1	1	3	2	3	3	2	1	1	1	0	0	2
1824	3	2	1	2	6	1	1	1	8	1	1		1	3			2		1	1	1	1	2	1	2	1	1	1	1	1	1	1	1	1	4		3	3	2	3	1	3	2	1	1	1	1	0	1
1825	2	1	1	2	6	1	1	1	8	1	2		2	3			2		1	1	1	1	2	1	2	1	1	1	1	1	1	1	1	1	4		4	1	2	3	2	3	2	3	1	1	1	0	3
1826	2	1	1	2	6	1	1	1	8	1	3		1	2			2		1	1	2	0	2	1	2	1	1	1	1	1	1	1	1	1	1		1	3	3	2	2	3	2	1	1	1	0	0	2
1827	2	1	1	2	6	1	1	1	8	1	2		1	3			2		1	1	1	1	2	1	2	1	1	1	1	1	1	1	1	1	1		1	1	1	2	1	2	2	1	1	1	1	0	2
1828	2	2	1	2	6	1	1	1	8	1	1		1	2			2		1	1	1	1	2	1	2	1	1	1	1	1	1	1	1	1	4		4	3	2	1	1	3	2	1	1	1	1	0	2
1829	2	1	1	2	6	1	1	1	8	1	3		1	2			2		1	1	1	1	1	0	2	1	1	1	2	0	1	1	1	1	5		1	3	3	2	3	3	2	1	1	1	1	1	1
1830	2	1	1	2	6	1	1	1	8	1	1		1	2			2		1	1	3	0	3	0	2	1	1	1	1	1	1	1	3	0	1		1	1	3	2	3	3	2	1	1	1	1	0	2
1831	3	2	1	2	6	1	1	1	8	1	1		1	3			2		1	1	1	1	2	1	2	1	1	1	1	1	1	1	1	1	4		1	2	3	2	1	3	2	1	1	1	1	0	1
1832	2	1	1	2	6	1	1	1	8	1	1		1	2			2		1	1	1	1	2	1	2	1	1	1	1	1	1	1	1	1	1		1	1	2	2	2	3	2	1	1	1	1	0	2
1833	5	1	1	2	6	1	1	1	8	1	1		1	2			2		1	1	1	1	2	1	2	1	1	1	1	1	1	1	1	1	1		1	1	2	2	2	3	2	1	1	1	1	0	3
1834	3	2	1	2	6	1	1	1	8	1	1		1	2			2		1	1	3	0	2	1	2	1	1	1	1	1	1	1	1	1	4		1	3	3	2	1	3	2	1	1	1	1	0	2
1835	2	1	1	2	6	1	1	1	8	1	1		1	3			2		1	1	1	1	2	1	2	1	1	1	1	1	1	1	1	1	4		1	1	3	2	1	3	2	1	1	1	1	0	3
1836	3	2	1	2	6	1	1	1	8	1	3		1	3			2		1	1	1	1	2	1	2	1	1	1	1	1	1	1	1	1	4		4	2	3	2	1	3	2	1	1	1	1	0	2
1837	1	1	1	2	6	1	1	1	8	1	1		1	3			2		2	0	1	1	2	1	2	1	1	1	1	1	1	1	1	1	1		1	1	3	2	2	3	2	1	1	1	1	0	3
1838	2	1	1	2	6	1	1	1	8	1	2		1	2			2		1	1	1	1	2	1	2	1	1	1	1	1	1	1	1	1	1		1	3	3	2	2	1	2	1	1	1	0	0	1
1839	1	1	1	2	6	1	1	1	8	1	3		1	2			2		1	1	1	1	2	1	2	1	1	1	1	1	1	1	1	1	1		1	3	3	2	2	3	2	1	1	1	1	0	2
1840	2	1	1	2	6	1	1	1	8	1	1		3	3			1	2	1	1	1	1	2	1	2	1	1	1	1	1	1	1	1	1	1		1	1	1	2	2	3	2	1	1	1	1	0	3
1841	2	1	1	2	6	1	1	1	8	1	1		1	2			2		2	0	2	0	2	1	2	1	1	1	1	1	1	1	1	1	4		1	1	2	1	2	3	2	1	1	1	1	0	2
1842	2	1	1	2	6	1	1	1	8	1	2		1	2			2		1	1	3	0	2	1	2	1	1	1	3	0	1	1	1	1	4		1	1	2	3	2	3	1	1	1	1	1	0	2
1843	2	2	1	2	6	1	1	1	8	1	1		1	3			2		2	0	1	1	2	1	1	0	1	1	2	0	1	1	1	1	4		1	2	3	2	1	3	1	1	1	1	1	0	2
1844	2	1	1	2	6	1	1	1	8	1	1		1	2			2		3	0	3	0	3	0	2	1	1	1	1	1	1	1	1	1	4		1	2	2	2	1	3	2	1	1	1	1	0	2
1845	2	1	1	2	6	1	1	1	8	1	1		1	3			2		1	1	3	0	2	1	2	1	1	1	1	1	1	1	1	1	1		1	1	3	2	2	3	1	1	0	1	1	0	2
1846	2	1	1	2	6	1	1	1	8	1	2		1	2			2		1	1	1	1	2	1	2	1	1	1	1	1	1	1	1	1	4		1	1	2	2	1	3	2	1	1	1	1	0	3
1847	2	1	1	2	6	1	1	1	8	1	1		1	3			2		1	1	1	1	2	1	2	1	1	1	1	1	1	1	1	1	1		1	1	2	3	2	5	2	1	1	1	1	0	2
1848	2	1	1	2	6	1	1	1	8	1	2		1	2			2		1	1	3	0	2	1	2	1	1	1	2	0	1	1	1	1	1		1	1	2	3	2	3	2	1	1	0	0	0	2
1849	2	1	1	2	6	1	1	1	8	1	2		1	3			2		1	1	1	1	2	1	1	0	1	1	1	1	1	1	1	1	4		3	1	2	2	1	3	1	1	1	1	1	0	3
1850	3	1	1	2	6	1	1	1	8	1	2		1	2			2		1	1	1	1	2	1	2	1	1	1	1	1	1	1	1	1	4		1	1	3	2	1	3	2	1	1	1	1	0	2
1851	2	2	1	2	6	1	1	1	8	1	1		1	3			2		1	1	1	1	2	1	2	1	1	1	1	1	1	1	1	1	4		1	3	3	2	3	3	2	1	1	1	1	0	1
1852	2	1	1	2	6	1	1	1	8	1	1		1	2			2		2	0	1	1	2	1	2	1	1	1	1	1	1	1	1	1	1		1	1	2	3	3	3	2	1	1	1	1	0	2
1853	3	1	1	2	6	1	1	1	8	1	1		1	2			2		1	1	1	1	2	1	2	1	1	1	1	1	1	1	1	1	1		1	1	3	2	2	3	2	1	1	1	1	0	2
1854	2	1	1	2	6	1	1	1	8	1	1		1	2			2		1	1	1	1	2	1	2	1	1	1	1	1	1	1	1	1	1		1	1	2	2	3	3	2	1	1	1	1	0	2
1855	2	1	1	2	6	1	1	1	8	1	1		1	3			1	2	1	1	2	0	1	0	2	1	1	1	1	1	1	1	3	0	4		1	2	3	3	1	3	2	1	1	1	1	0	2
1856	3	1	1	2	6	1	1	1	8	1	1		1	3			2		1	1	1	1	2	1	2	1	1	1	1	1	1	1	1	1	1		1	3	3	2	2	3	2	1	1	1	1	0	2
1857	3	2	1	2	6	1	1	1	8	1	3		1	2			2		1	1	1	1	2	1	2	1	1	1	1	1	1	1	1	1	4		1	2	2	2	1	3	2	1	1	1	1	0	2
1858	3	1	1	2	6	1	1	1	8	1	1		1	2			2		1	1	1	1	2	1	2	1	1	1	1	1	1	1	1	1	4		1	1	3	2	3	3	1	1	1	1	1	0	2
1859	3	1	1	2	6	1	1	1	8	1	1		1	2			2		1	1	1	1	2	1	2	1	1	1	1	1	1	1	1	1	4		1	1	3	2	1	3	2	1	1	1	0	0	2
1860	3	1	1	2	6	1	1	1	8	1	2		1	2			2		2	0	1	1	2	1	2	1	1	1	1	1	1	1	1	1	1		1	1	2	1	3	3	1	1	1	1	1	0	2
1861	2	1	1	2	6	1	1	1	8	1	1		1	2			2		1	1	1	1	2	1	3	0	1	1	1	1	1	1	1	1	1		1	2	3	2	2	3	2	1	1	1	1	0	2
1862	2	1	1	2	6	1	1	1	8	1	1		1	3			2		1	1	1	1	2	1	2	1	1	1	1	1	1	1	1	1	4		2	1	3	2	1	3	2	1	1	1	1	0	2
1863	2	1	1	2	6	1	1	1	8	1	1		1	3			2		1	1	1	1	2	1	2	1	1	1	1	1	1	1	1	1	4		1	1	1	1	1	3	1	1	1	1	1	0	2
1864	2	1	1	2	6	1	1	1	8	1	1		1	2			2		1	1	1	1	2	1	2	1	1	1	1	1	1	1	1	1	1		1	1	3	2	3	3	2	1	1	1	1	0	2
1865	2	1	1	2	6	1	1	1	8	1	3		1	2			2		1	1	1	1	2	1	2	1	1	1	1	1	1	1	1	1	4		1	2	3	2	1	3	2	1	1	1	1	0	1
1866	2	2	2	2	6	1	1	9	1	1	3		1	1			2		1	1	1	1	1	0	2	1	1	1	1	1	1	1	1	1	4		1	1	2	2	3	3	1	1	1	1	1	0	1
1867	2	2	2	2	6	1	1	9	1	1	3		1	1			2		1	1	1	1	1	0	2	1	1	1	1	1	1	1	1	1	4		1	1	2	2	3	3	1	1	1	1	1	0	1
1868	2	1	1	2	6	1	1	6	2	1	1		3	3			2		1	1	1	1	2	1	2	1	1	1	1	1	1	1	1	1	4		1	1	2	2	1	3	2	1	1	1	1	0	3
1869	4	1	1	2	6	1	4	1	8	1	2		1	3			2		1	1	1	1	2	1	2	1	1	1	1	1	1	1	1	1	1		1	3	3	2	3	3	2	1	1	1	1	0	1
1870	2	1	1	2	6	1	1	1	8	1	1		1	3			2		1	1	1	1	2	1	2	1	1	1	1	1	1	1	1	1	1		1	1	2	2	3	3	2	1	1	1	1	0	2
1871	3	1	2	2	6	1	1	1	8	1	3		1	2			2		1	1	2	0	3	0	2	1	1	1	1	1	1	1	1	1	1		1	3	2	2	2	3	2	1	1	1	1	0	2
1872	3	2	1	2	6	1	1	1	8	1	1		1	3			2		1	1	1	1	2	1	2	1	1	1	1	1	1	1	1	1	4		4	3	3	2	1	3	2	1	1	1	1	0	1
1873	2	2	1	2	6	1	1	1	8	1	2		1	2			2		1	1	1	1	2	1	2	1	1	1	1	1	1	1	1	1	1		4	3	3	2	3	3	2	1	1	1	1	0	1
1874	4	2	1	2	6	1	4	1	8	1	1		1	4			2		1	1	1	1	2	1	2	1	1	1	1	1	1	1	1	1	4		1	1	3	2	1	3	2	1	1	1	1	0	2
1875	2	1	1	2	6	1	1	1	8	1	3		1	2			2		1	1	1	1	2	1	2	1	1	1	1	1	1	1	1	1	4		1	3	3	2	1	5	2	1	1	1	1	0	1
1876	2	1	1	2	6	1	1	1	8	1	1		1	2			2		1	1	1	1	2	1	2	1	3	0	1	1	1	1	1	1	5		1	3	3	2	3	3	2	1	1	1	1	0	2
1877	2	1	1	2	6	1	1	1	8	1	1		1	3			2		1	1	1	1	2	1	2	1	1	1	3	0	1	1	1	1	4		1	1	2	3	1	3	2	3	1	1	1	0	2
1878	3	1	1	2	6	1	1	1	8	1	1		1	3			2		1	1	1	1	2	1	2	1	1	1	1	1	1	1	1	1	1		1	3	2	3	3	3	2	1	1	1	1	0	2
1879	2	1	1	2	6	1	1	1	8	1	1		1	2			2		2	0	1	1	2	1	2	1	1	1	1	1	1	1	1	1	1		1	1	3	2	2	1	2	1	1	1	1	0	2
1880	3	2	1	2	6	1	1	1	8	1	1		1	3			2		1	1	1	1	1	0	2	1	1	1	1	1	1	1	1	1	4		1	2	3	2	1	3	2	1	1	1	1	0	1
1881	3	1	1	2	6	1	1	1	8	1	2		1	3			2		1	1	1	1	2	1	2	1	1	1	1	1	1	1	1	1	1		1	1	1	2	2	3	2	1	1	1	1	0	2
1882	2	1	1	2	6	1	1	1	8	1	1		1	2			2		2	0	1	1	2	1	2	1	1	1	1	1	1	1	1	1	1		1	1	2	1	2	3	2	1	1	1	1	0	1
1883	3	1	2	2	6	1	1	1	8	1	2		1	2			2		1	1	1	1	2	1	2	1	1	1	1	1	1	1	1	1	1		1	3	3	2	2	3	2	3	1	1	1	0	3
1884	2	2	2	2	6	1	1	1	8	1	3		1	2			2		1	1	1	1	2	1	2	1	1	1	1	1	1	1	1	1	1		1	3	3	2	1	3	2	1	1	1	1	0	1
1885	2	1	1	2	6	1	1	1	8	1	3		1	2			2		1	1	2	0	2	1	2	1	1	1	1	1	1	1	1	1	1		1	1	3	2	2	3	2	1	1	1	1	0	2
1886	2	1	1	2	6	1	1	1	8	1	1		2	3			2		2	0	1	1	2	1	2	1	1	1	1	1	1	1	1	1	4		4	1	1	3	3	3	2	3	1	1	1	0	1
1887	1	1	1	2	6	1	1	1	8	1	1		1	3			2		1	1	3	0	2	1	2	1	1	1	1	1	1	1	1	1	1		1	3	3	2	3	3	2	1	1	1	1	0	1
1888	2	1	1	2	6	1	1	1	8	1	2		1	2			2		2	0	3	0	2	1	2	1	1	1	1	1	1	1	1	1	1		1	1	3	2	2	3	2	3	1	1	1	0	2
1889	2	1	1	2	6	1	1	1	8	1	1		2	2			2		1	1	1	1	2	1	2	1	1	1	1	1	1	1	1	1	5		1	3	3	2	3	3	2	1	1	1	1	0	1
1890	2	1	1	2	6	1	1	3	7	1	1		1	3			2		1	1	1	1	2	1	2	1	1	1	1	1	1	1	1	1	1		3	3	3	2	2	3	2	1	1	1	1	0	2
1891	5	1	1	2	6	1	4	1	8	1	1		1	3			2		1	1	1	1	2	1	2	1	1	1	1	1	1	1	3	0	4		4	1	1	1	1	3	2	1	1	1	1	0	2
1892	2	1	1	2	6	1	1	1	8	1	1		1	2			2		1	1	2	0	2	1	2	1	1	1	1	1	1	1	1	1	1		1	1	3	2	2	3	2	1	1	1	1	0	2
1893	2	1	1	2	6	1	1	3	7	1	1		1	3			2		1	1	1	1	2	1	2	1	1	1	1	1	1	1	1	1	4		3	1	3	3	3	3	2	1	1	1	1	0	2
1894	2	1	1	2	6	1	1	1	8	1	1		1	3			2		1	1	2	0	2	1	2	1	1	1	2	0	1	1	1	1	1		1	1	2	2	2	3	2	1	1	1	0	0	2
1895	5	1	1	2	6	1	4	1	8	1	1		1	3			2		1	1	1	1	2	1	2	1	1	1	1	1	1	1	1	1	4		4	1	2	2	3	3	2	1	1	1	1	0	2
1896	2	2	1	2	6	1	1	1	8	1	1		1	3			2		1	1	1	1	2	1	2	1	1	1	1	1	1	1	1	1	4		3	1	3	2	1	3	2	1	1	1	1	0	2
1897	2	2	1	2	6	1	1	1	8	1	3		1	1			2		1	1	3	0	2	1	2	1	1	1	1	1	1	1	1	1	4		4	3	2	2	3	3	2	1	1	1	1	0	1
1898	1	2	1	2	6	1	1	1	8	1	3		1	2			2		1	1	1	1	2	1	2	1	1	1	1	1	1	1	1	1	1		1	3	3	2	3	3	2	1	1	1	1	0	1
1899	2	2	1	2	6	1	1	1	8	1	1		1	2			2		1	1	1	1	1	0	2	1	1	1	1	1	1	1	1	1	4		4	3	3	2	1	3	2	1	1	1	1	0	1
1900	2	1	1	2	6	1	1	1	8	1	1		1	1			2		3	0	3	0	1	0	1	0	3	0	3	0	3	0	3	0	4		3	1	1	1	1	4	1	2	0	0	0	1	3
1901	3	1	1	2	6	1	1	1	8	1	1		1	2			2		1	1	3	0	2	1	2	1	1	1	1	1	1	1	1	1	5		1	2	3	2	2	3	2	1	1	1	1	0	2
1902	2	1	1	2	6	1	1	1	8	1	2		1	2			2		1	1	1	1	2	1	2	1	1	1	1	1	1	1	1	1	1		1	2	3	2	2	3	2	1	1	1	1	0	1
1903	2	2	1	2	6	1	1	1	8	1	2		1	2			2		2	0	1	1	2	1	2	1	1	1	1	1	1	1	1	1	1		1	2	3	2	3	3	2	1	1	1	1	0	1
1904	3	1	1	2	6	1	1	1	8	1	2		1	2			2		1	1	2	0	2	1	2	1	1	1	1	1	1	1	1	1	4		1	2	2	2	2	3	1	1	1	1	1	0	2
1905	2	1	1	2	6	1	1	1	8	1	1		2	3			2		1	1	1	1	2	1	2	1	1	1	1	1	1	1	1	1	1		1	1	3	2	2	3	2	3	1	1	0	0	2
1906	2	1	1	2	6	1	1	1	8	1	3		1	2			2		1	1	3	0	3	0	3	0	1	1	3	0	1	1	1	1	1		3	3	2	3	3	5	2	1	1	1	1	0	2
1907	2	1	1	2	6	1	1	1	8	1	1		1	3			2		1	1	1	1	2	1	2	1	1	1	1	1	1	1	1	1	4		1	2	3	2	3	3	2	1	1	1	0	0	2
1908	2	2	1	2	6	1	1	1	8	1	2		1	2			2		2	0	1	1	2	1	2	1	1	1	3	0	1	1	1	1	4		1	3	3	2	3	3	2	1	1	1	1	0	1
1909	2	2	1	2	6	1	1	1	8	1	2		1	3			2		1	1	1	1	2	1	2	1	1	1	1	1	1	1	1	1	4		4	1	3	1	1	3	2	1	1	1	1	0	1
1910	2	1	1	2	6	1	1	1	8	1	2		1	3			2		1	1	1	1	2	1	2	1	1	1	1	1	1	1	1	1	1		1	1	3	2	2	1	2	1	1	1	1	0	2
1911	2	1	1	2	6	1	1	1	8	1	2		2	3			2		1	1	1	1	2	1	2	1	1	1	1	1	1	1	1	1	1		1	2	3	2	2	3	2	1	1	1	1	0	2
1912	2	1	1	2	6	1	1	1	8	1	1		1	3			2		3	0	1	1	2	1	2	1	1	1	1	1	1	1	1	1	1		1	2	3	2	2	5	2	1	1	1	1	0	1
1913	2	1	1	2	6	1	1	1	8	1	1		1	3			2		1	1	1	1	2	1	2	1	1	1	1	1	1	1	1	1	1		1	2	3	2	2	3	2	1	1	1	1	0	2
1914	3	1	1	2	6	1	1	1	8	1	1		1	3			2		1	1	1	1	2	1	2	1	1	1	1	1	1	1	1	1	4		1	1	1	1	1	3	2	1	1	1	1	0	3
1915	2	1	1	2	6	1	1	1	8	1	1		1	3			2		1	1	1	1	1	0	2	1	1	1	1	1	1	1	1	1	1		1	3	3	2	2	3	2	1	1	1	1	0	2
1916	3	1	1	2	6	1	1	1	8	1	1		1	3			2		1	1	1	1	2	1	2	1	2	0	1	1	1	1	1	1	4		3	1	3	1	1	3	2	1	1	1	1	0	2
1917	1	1	1	2	6	1	1	1	8	1	2		1	2			2		1	1	1	1	2	1	2	1	1	1	1	1	1	1	1	1	1		1	1	3	3	1	3	2	1	0	0	1	0	2
1918	2	1	1	2	6	1	1	1	8	1	1		1	3			2		1	1	1	1	2	1	2	1	1	1	1	1	1	1	1	1	4		1	1	1	2	1	3	2	1	1	1	1	0	2
1919	2	1	1	2	6	1	1	1	8	1	3		1	2			2		1	1	1	1	2	1	2	1	1	1	1	1	1	1	1	1	1		1	1	3	2	3	3	2	1	1	1	1	0	2
1920	2	1	1	2	6	1	1	1	8	1	1		1	3			2		1	1	1	1	2	1	2	1	1	1	1	1	1	1	1	1	4		1	1	1	1	1	3	2	1	1	1	0	0	2
1921	2	1	1	2	6	1	1	1	8	1	1		1	2			2		1	1	1	1	2	1	2	1	1	1	1	1	1	1	1	1	4		3	1	2	2	1	3	2	1	1	1	0	0	2
1922	2	2	1	2	6	1	1	1	8	1	3		1	2			2		1	1	2	0	2	1	2	1	1	1	1	1	1	1	3	0	1		1	3	3	2	3	3	2	1	1	1	0	0	1
1923	3	1	1	2	6	1	1	1	8	1	1		1	2			2		1	1	1	1	2	1	2	1	1	1	1	1	1	1	1	1	1		1	1	2	2	3	3	2	1	1	1	1	0	2
1924	2	2	1	2	6	1	1	1	8	1	1		1	3			2		1	1	1	1	2	1	2	1	1	1	1	1	1	1	1	1	1		1	3	3	2	3	3	2	1	1	1	1	0	1
1925	3	1	1	2	6	1	1	1	8	1	1		1	2			2		1	1	1	1	2	1	2	1	1	1	1	1	1	1	1	1	4		1	1	2	2	1	3	2	1	1	1	0	0	3
1926	2	1	1	2	6	1	1	1	8	1	1		1	3			2		1	1	1	1	2	1	2	1	1	1	1	1	1	1	1	1	1		1	1	2	3	2	3	2	1	1	1	1	0	2
1927	2	1	1	2	6	1	1	1	8	1	1		1	3			2		1	1	1	1	2	1	2	1	1	1	1	1	1	1	1	1	1		1	1	3	1	2	3	2	1	1	1	1	0	2
1928	4	1	2	2	6	1	1	1	8	1	2		1	2			2		1	1	1	1	2	1	2	1	1	1	1	1	1	1	1	1	1		1	3	3	2	1	3	2	1	1	1	1	0	2
1929	2	1	1	2	6	1	1	1	8	1	1		1	3			2		1	1	1	1	2	1	2	1	1	1	1	1	1	1	1	1	4		2	1	2	2	3	3	2	3	0	1	0	0	3
1930	2	1	1	2	6	1	1	4	12	1	1		1	3			2		1	1	1	1	2	1	2	1	1	1	1	1	1	1	1	1	1		1	1	2	1	1	3	2	1	1	1	1	0	2
1931	3	1	1	2	6	1	1	1	8	1	1		1	2			2		1	1	1	1	2	1	2	1	1	1	1	1	1	1	1	1	4		1	1	3	2	1	3	2	1	1	1	1	0	2
1932	3	2	1	2	6	1	1	1	8	1	3		1	2			2		1	1	1	1	2	1	2	1	1	1	1	1	1	1	1	1	4		3	2	3	2	1	3	2	2	1	1	1	0	1
1933	2	2	1	2	6	1	1	1	8	1	1		1	3			2		1	1	1	1	2	1	2	1	1	1	1	1	1	1	1	1	4		1	3	2	2	1	3	2	1	1	1	1	0	1
1934	2	1	1	2	6	1	1	1	8	1	3		1	2			2		1	1	1	1	2	1	2	1	1	1	1	1	1	1	1	1	5		1	1	2	1	3	3	1	3	1	1	0	0	1
1935	3	1	1	2	6	1	1	1	8	1	2		1	2			2		1	1	1	1	2	1	2	1	1	1	1	1	1	1	1	1	1		1	3	2	2	2	3	2	1	1	0	0	0	2
1936	2	1	1	2	6	1	1	1	8	1	2		1	2			2		1	1	1	1	2	1	2	1	1	1	1	1	1	1	1	1	1		1	1	1	2	1	3	2	1	1	1	1	0	2
1937	2	1	1	2	6	1	1	3	7	1	1		1	1			2		1	1	1	1	2	1	2	1	1	1	1	1	1	1	1	1	4		1	3	3	3	3	3	2	1	1	1	1	0	1
1938	3	1	1	2	6	1	1	1	8	1	1		1	4			2		1	1	1	1	1	0	2	1	1	1	1	1	1	1	1	1	4		1	1	1	1	2	3	2	1	1	1	1	0	3
1939	3	1	1	2	6	1	1	1	8	1	1		1	2			2		1	1	1	1	2	1	2	1	1	1	1	1	1	1	1	1	4		1	3	3	2	3	3	2	1	1	1	1	0	1
1940	2	1	1	2	6	1	1	1	8	1	1		1	2			2		1	1	1	1	2	1	2	1	1	1	1	1	1	1	1	1	1		1	1	1	1	2	3	2	1	1	1	1	0	2
1941	2	2	1	2	6	1	1	1	8	1	3		1	3			2		1	1	1	1	2	1	2	1	1	1	1	1	1	1	1	1	4		1	2	3	1	1	3	2	1	1	1	1	0	1
1942	1	2	1	2	6	1	1	1	8	1	3		1	2			2		1	1	1	1	2	1	2	1	1	1	1	1	1	1	1	1	4		4	3	2	3	1	3	2	1	1	1	1	0	2
1943	2	1	1	2	6	1	1	1	8	1	2		1	1			2		1	1	1	1	2	1	2	1	1	1	1	1	1	1	1	1	1		1	1	3	2	3	3	2	1	1	1	1	0	1
1944	2	2	1	2	6	1	1	1	8	1	2		1	2			2		1	1	1	1	2	1	2	1	1	1	1	1	1	1	1	1	4		1	1	2	2	1	3	2	1	1	1	1	0	2
1945	2	1	1	2	6	1	1	1	8	1	1		1	3			2		1	1	1	1	2	1	2	1	1	1	1	1	1	1	1	1	4		1	1	2	2	1	3	2	1	1	1	1	0	2
1946	2	1	1	2	6	1	1	1	8	1	1		1	2			2		1	1	1	1	1	0	2	1	1	1	1	1	1	1	1	1	1		1	3	1	2	2	4	2	1	1	1	1	0	2
1947	2	2	1	2	6	1	1	1	8	1	1		1	3			2		1	1	1	1	2	1	2	1	1	1	1	1	1	1	1	1	4		4	2	2	2	1	3	2	1	1	1	1	0	2
1948	1	1	1	2	6	1	1	1	8	1	1		1	2			2		1	1	1	1	2	1	2	1	1	1	1	1	1	1	1	1	5		4	3	3	3	3	5	2	3	0	0	0	1	2
1949	2	1	1	2	6	1	1	1	8	1	1		1	2			2		2	0	1	1	2	1	2	1	1	1	1	1	1	1	1	1	4		3	1	1	1	1	3	2	1	1	1	1	0	3
1950	2	1	1	2	6	1	1	1	8	1	1		1	2			2		2	0	2	0	2	1	2	1	1	1	1	1	1	1	1	1	1		1	3	3	2	2	3	2	1	1	1	1	0	2
1951	3	1	1	2	6	1	1	1	8	1	2		1	2			2		1	1	2	0	2	1	2	1	1	1	1	1	1	1	1	1	5		4	3	3	2	2	3	2	3	0	0	0	1	1
1952	2	1	1	2	6	1	1	1	8	1	1		1	2			2		1	1	1	1	2	1	2	1	1	1	3	0	1	1	1	1	1		1	3	3	2	3	3	2	1	1	1	1	0	2
1953	3	2	1	2	6	1	1	1	8	1	2		1	2			2		1	1	1	1	2	1	2	1	1	1	3	0	1	1	1	1	4		4	3	3	2	1	3	2	1	1	1	1	0	1
1954	1	2	1	2	6	1	1	1	8	1	3		1	2			2		2	0	1	1	2	1	2	1	1	1	1	1	1	1	1	1	4		1	2	3	2	1	3	2	1	1	1	1	0	1
1955	3	1	1	2	6	1	2	1	8	1	1		1	3			2		1	1	1	1	2	1	2	1	1	1	1	1	1	1	1	1	1		1	1	1	1	3	3	2	1	1	1	1	0	3
1956	2	1	1	2	6	1	1	1	8	1	1		1	3			2		1	1	1	1	2	1	2	1	1	1	1	1	1	1	1	1	1		1	1	2	2	2	3	2	1	1	1	1	0	2
1957	2	1	1	2	6	1	1	1	8	1	1		1	3			2		1	1	1	1	2	1	2	1	1	1	1	1	1	1	1	1	4		1	2	2	2	1	3	2	1	1	1	1	0	2
1958	2	1	1	2	6	1	1	1	8	1	1		1	2			2		1	1	3	0	2	1	2	1	1	1	1	1	1	1	1	1	4		1	2	3	2	3	3	2	1	1	1	1	0	2
1959	2	2	1	2	6	1	1	1	8	1	1		1	3			2		1	1	1	1	2	1	3	0	1	1	1	1	1	1	1	1	4		1	1	3	2	1	3	2	1	1	1	1	0	2
1960	2	1	1	2	6	1	1	1	8	1	1		1	2			2		1	1	1	1	2	1	2	1	1	1	1	1	1	1	1	1	1		1	3	2	2	3	3	2	1	1	1	1	0	1
1961	2	1	1	2	6	1	1	1	8	1	3		1	2			2		1	1	1	1	2	1	2	1	1	1	1	1	1	1	1	1	2		1	2	2	2	1	3	2	1	1	1	0	0	2
1962	3	2	2	2	6	1	1	1	8	1	3		1	2			2		1	1	1	1	2	1	2	1	1	1	1	1	1	1	1	1	4		1	3	2	2	1	3	2	1	1	1	1	0	1
1963	3	1	1	2	6	1	1	1	8	1	2		1	2			2		1	1	1	1	1	0	2	1	1	1	1	1	1	1	1	1	1		1	3	2	2	2	3	2	1	1	1	1	0	2
1964	2	1	1	2	6	1	1	1	8	1	2		1	2			2		1	1	1	1	2	1	2	1	1	1	1	1	1	1	1	1	4		1	1	3	2	3	3	2	1	1	1	1	0	3
1965	2	1	1	2	6	1	1	1	8	1	1		1	3			2		1	1	1	1	2	1	2	1	1	1	1	1	1	1	1	1	1		1	1	3	2	2	3	2	1	1	1	1	0	1
1966	3	2	2	2	6	1	1	1	8	1	3		4	2			2		1	1	1	1	2	1	2	1	1	1	1	1	1	1	1	1	1		4	3	3	2	1	3	2	1	1	1	1	0	2
1967	2	2	1	2	6	1	1	1	8	1	2		1	3			2		1	1	1	1	2	1	3	0	1	1	1	1	1	1	1	1	4		1	3	3	2	3	3	2	1	0	0	0	1	1
1968	6	1	1	2	6	1	4	1	8	1	1		1	3			2		1	1	1	1	2	1	2	1	1	1	1	1	1	1	1	1	1		1	3	3	2	2	3	2	3	1	1	1	0	1
1969	3	2	2	2	6	1	1	1	8	1	2		1	2			2		1	1	1	1	2	1	2	1	1	1	1	1	1	1	1	1	4		1	1	3	2	1	3	2	1	1	1	1	0	1
1970	2	2	1	2	6	1	1	1	8	1	1		1	2			2		1	1	1	1	2	1	1	0	1	1	1	1	1	1	1	1	4		1	3	3	2	1	3	2	1	1	1	1	0	1
1971	2	1	1	2	6	1	1	1	8	1	1		1	3			2		1	1	1	1	2	1	2	1	1	1	1	1	1	1	1	1	4		1	1	2	2	3	3	2	1	1	1	1	0	2
1972	5	2	1	2	6	1	4	1	8	1	1		1	2			2		1	1	1	1	2	1	2	1	1	1	1	1	1	1	1	1	4		3	1	1	1	1	3	2	1	1	1	1	0	1
1973	3	1	1	2	6	1	1	1	8	1	2		1	2			2		1	1	1	1	2	1	2	1	1	1	1	1	1	1	1	1	1		1	1	2	1	3	3	2	1	1	1	1	0	2
1974	2	1	1	2	6	1	1	1	8	1	1		1	2			2		1	1	1	1	2	1	2	1	1	1	1	1	1	1	1	1	4		1	1	2	3	3	3	2	1	1	0	1	0	2
1975	2	1	1	2	6	1	1	1	8	1	1		1	3			2		1	1	1	1	2	1	2	1	1	1	1	1	1	1	1	1	4		1	1	2	2	3	3	2	1	1	1	0	0	2
1976	3	1	1	2	6	1	1	1	8	1	1		1	4			2		1	1	1	1	2	1	2	1	1	1	1	1	1	1	1	1	1		1	3	3	2	2	3	2	1	1	1	1	0	1
1977	2	1	1	2	6	1	1	1	8	1	1		1	2			2		1	1	1	1	2	1	2	1	1	1	1	1	1	1	1	1	1		1	3	2	2	2	3	2	3	1	1	1	0	2
1978	2	1	2	2	6	1	1	1	8	1	1		1	2			2		1	1	1	1	2	1	2	1	1	1	1	1	1	1	1	1	1		1	3	3	2	1	1	2	1	1	1	1	0	2
1979	2	2	1	2	6	1	1	6	2	1	1		1	3			2		1	1	2	0	2	1	2	1	1	1	1	1	1	1	1	1	1		1	3	3	2	3	3	2	1	1	1	1	0	1
1980	2	1	1	2	6	1	1	1	8	1	1		1	3			2		3	0	3	0	3	0	3	0	3	0	3	0	3	0	3	0	5		4	3	3	3	3	5	2	3	0	0	0	1	1
1981	2	1	2	2	6	1	1	1	8	1	1		1	2			2		3	0	1	1	2	1	2	1	1	1	1	1	1	1	1	1	1		1	3	3	2	2	3	2	1	1	1	1	0	2
1982	2	1	1	2	6	1	1	1	8	1	1		1	2			2		1	1	1	1	2	1	2	1	1	1	1	1	1	1	1	1	1		1	3	3	2	2	3	2	1	1	1	0	0	2
1983	5	1	1	2	6	1	4	3	7	1	2		1	2			2		1	1	2	0	2	1	2	1	1	1	1	1	1	1	1	1	4		4	1	2	2	1	3	2	1	1	1	0	0	2
1984	2	1	1	2	6	1	1	1	8	1	1		1	2			2		3	0	3	0	2	1	2	1	1	1	1	1	1	1	1	1	4		3	1	2	2	1	3	1	1	1	1	1	0	2
1985	2	1	1	2	6	1	1	1	8	1	1		1	2			2		1	1	1	1	1	0	1	0	1	1	1	1	1	1	1	1	1		1	1	1	3	3	5	2	3	1	1	1	1	2
1986	2	1	1	2	6	1	1	1	8	1	1		1	3			2		1	1	1	1	2	1	2	1	1	1	1	1	1	1	3	0	1		1	3	3	3	3	5	2	1	1	1	1	0	1
1987	2	1	1	2	6	1	1	1	8	1	1		1	2			2		1	1	1	1	2	1	2	1	1	1	1	1	1	1	1	1	4		1	2	2	2	3	3	2	1	1	1	1	0	2
1988	2	1	1	2	6	1	1	1	8	1	1		1	3			2		1	1	1	1	2	1	2	1	1	1	2	0	1	1	1	1	1		1	3	3	2	2	3	2	1	1	1	1	0	2
1989	3	1	1	2	6	1	1	1	8	1	1		1	3			2		1	1	1	1	2	1	2	1	1	1	1	1	1	1	1	1	1		1	2	3	2	3	3	2	1	1	1	1	0	2
1990	2	1	2	2	6	1	1	1	8	1	2		1	1			2		1	1	1	1	2	1	2	1	1	1	1	1	1	1	2	0	1		1	1	3	2	1	2	2	1	1	1	1	0	1
1991	3	2	1	2	6	1	1	1	8	1	2		1	2			2		1	1	1	1	2	1	2	1	1	1	1	1	1	1	1	1	4		1	2	3	2	1	3	2	1	1	1	1	0	1
1992	2	1	1	2	6	1	1	1	8	1	1		1	4			2		1	1	3	0	1	0	2	1	2	0	1	1	1	1	1	1	1		1	3	3	2	2	3	2	1	1	1	1	0	2
1993	2	1	1	2	6	1	1	1	8	1	1		1	2			2		1	1	1	1	2	1	2	1	1	1	1	1	1	1	1	1	4		1	1	2	2	1	3	2	3	1	1	1	0	2
1994	2	1	1	2	6	1	1	1	8	1	1		1	4			2		1	1	1	1	2	1	2	1	1	1	1	1	1	1	1	1	1		1	1	1	1	2	3	2	1	1	1	1	0	2
1995	6	1	1	2	6	1	4	1	8	1	1		1	2			2		1	1	1	1	2	1	2	1	1	1	1	1	1	1	2	0	1		1	2	2	3	2	3	2	1	1	1	1	0	2
1996	5	1	1	2	6	1	4	1	8	1	1		1	2			2		1	1	1	1	2	1	2	1	1	1	1	1	1	1	1	1	1		1	1	3	2	1	1	2	1	1	1	1	0	2
1997	3	1	1	2	6	1	1	1	8	1	2		1	2			2		2	0	1	1	2	1	2	1	1	1	1	1	1	1	1	1	4		4	3	3	2	3	3	2	1	1	1	1	0	1
1998	2	1	1	2	6	1	1	1	8	1	1		1	2			2		1	1	1	1	2	1	2	1	1	1	1	1	1	1	1	1	1		1	1	3	2	1	3	1	1	1	1	1	0	2
1999	2	1	1	2	6	1	1	1	8	1	1		1	3			2		1	1	1	1	2	1	1	0	1	1	1	1	1	1	1	1	4		1	3	3	2	1	3	2	1	1	1	1	0	1
[truncated: 10,633 more rows]
[truncated: 77 more columns]
